# Supplementary material for: Correlations between glycolysis with clinical traits and immune function in bladder urothelial carcinoma
Source: Biosci Rep. 2021 Feb 19;41(2):BSR20203982. doi: 10.1042/BSR20203982 (PMC7897921; doi:10.1042/BSR20203982)
Supplement: Supplementary Tables S1-S6 [file BSR-2020-3982_supp.zip]

Archive with 6 entries (6 files):
- BSR-2020-3982_suppS1.xlsx
- BSR-2020-3982_suppS2.xlsx
- BSR-2020-3982_suppS3.xlsx
- BSR-2020-3982_suppS4.xlsx
- BSR-2020-3982_suppS5.xlsx
- BSR-2020-3982_suppS6.xlsx
