# Supplementary material for: Correlations between glycolysis with clinical traits and immune function in bladder urothelial carcinoma
Source: Biosci Rep. 2021 Feb 19;41(2):BSR20203982. doi: 10.1042/BSR20203982 (PMC7897921; doi:10.1042/BSR20203982)
Supplement: Supplementary Tables S1-S6 [file BSR-2020-3982_supp.zip › BSR-2020-3982_suppS1.xlsx]

## Sheet: supplementary table 1
Supplementary Table 1. A glycolysis gene set acquired by manully modified based on HALLMARK-GLYCOLYSIS, KEGG-GLYCOLYSIS-GLUCONEOGENESIS, and REACTOME-GLYCOLYSIS.
ALDOA
ALDOB
ALDOC
BPGM
ENO1
ENO2
ENO3
G6PC
G6PC2
G6PC3
GAPDH
GAPDHS
GCK
GPI
HK1
HK2
HK3
HKDC1
LDHA
LDHAL6A
LDHAL6B
LDHB
LDHC
LDHD
PFKFB1
PFKFB2
PFKFB3
PFKFB4
PFKL
PFKM
PFKP
PGAM1
PGAM2
PGAM4
PGK1
PGK2
PGM1
PGM2
PKLR
PKM2
SLC16A1
SLC16A3
SLC16A7
SLC16A8
SLC2A1
SLC2A10
SLC2A11
SLC2A12
SLC2A14
SLC2A2
SLC2A3
SLC2A4
SLC2A6
SLC2A7
SLC2A8
SLC2A9
TPI1
