# Supplementary material for: Correlations between glycolysis with clinical traits and immune function in bladder urothelial carcinoma
Source: Biosci Rep. 2021 Feb 19;41(2):BSR20203982. doi: 10.1042/BSR20203982 (PMC7897921; doi:10.1042/BSR20203982)
Supplement: Supplementary Tables S1-S6 [file BSR-2020-3982_supp.zip › BSR-2020-3982_suppS3.xlsx]

## Sheet: supplementary table 3
supplementary table 3. glycolysis scores and sectionalization for 409 BLCA samples
id	Glycolysis score	group
TCGA-FD-A6TF-01A-52R-A32O-07	0.741895	Glycolysis-L
TCGA-XF-AAMR-01A-31R-A42T-07	0.915303	Glycolysis-H
TCGA-XF-A8HF-01A-11R-A36F-07	0.645443	Glycolysis-L
TCGA-ZF-AA4U-01A-11R-A38B-07	0.713103	Glycolysis-L
TCGA-ZF-AA54-01A-11R-A39I-07	0.817737	Glycolysis-H
TCGA-GU-A766-01A-11R-A32O-07	0.864911	Glycolysis-H
TCGA-BL-A13I-01B-04R-A277-07	0.41765	Glycolysis-L
TCGA-XF-AAML-01A-11R-A42T-07	0.758069	Glycolysis-L
TCGA-ZF-AA58-01A-12R-A42T-07	0.797569	Glycolysis-H
TCGA-G2-AA3B-01A-11R-A39I-07	0.608845	Glycolysis-L
TCGA-K4-A54R-01A-11R-A26T-07	0.852577	Glycolysis-H
TCGA-DK-A1AA-01A-11R-A13Y-07	0.728771	Glycolysis-L
TCGA-CU-A5W6-01A-11R-A28M-07	0.75526	Glycolysis-L
TCGA-DK-AA6R-01A-11R-A42T-07	0.799931	Glycolysis-H
TCGA-BT-A3PH-01A-11R-A220-07	0.729556	Glycolysis-L
TCGA-DK-A3IQ-01A-31R-A32Y-07	0.836492	Glycolysis-H
TCGA-E7-A4XJ-01A-11R-A26T-07	0.753282	Glycolysis-L
TCGA-XF-A9T6-01A-11R-A42T-07	0.81399	Glycolysis-H
TCGA-ZF-AA5H-01A-11R-A39I-07	0.829605	Glycolysis-H
TCGA-DK-A3WX-01A-22R-A22U-07	0.728588	Glycolysis-L
TCGA-YF-AA3L-01A-11R-A38B-07	0.714336	Glycolysis-L
TCGA-BT-A2LA-01A-11R-A18C-07	0.581712	Glycolysis-L
TCGA-4Z-AA87-01A-11R-A39I-07	0.704312	Glycolysis-L
TCGA-BT-A2LB-01A-11R-A18C-07	0.869148	Glycolysis-H
TCGA-DK-A2I6-01A-12R-A18C-07	0.833848	Glycolysis-H
TCGA-ZF-AA4X-01A-11R-A38B-07	0.861381	Glycolysis-H
TCGA-BT-A20P-01A-11R-A14Y-07	0.745384	Glycolysis-L
TCGA-CF-A3MF-01A-12R-A21D-07	0.541671	Glycolysis-L
TCGA-CF-A47T-01A-11R-A23W-07	0.666586	Glycolysis-L
TCGA-YC-A8S6-01A-31R-A38B-07	0.718274	Glycolysis-L
TCGA-DK-A3IS-01A-21R-A21D-07	0.729369	Glycolysis-L
TCGA-XF-A9SJ-01A-11R-A39I-07	0.825843	Glycolysis-H
TCGA-DK-AA6T-01A-11R-A39I-07	0.635499	Glycolysis-L
TCGA-E7-A5KE-01A-11R-A28M-07	0.625366	Glycolysis-L
TCGA-ZF-AA4V-01A-11R-A38B-07	0.764803	Glycolysis-H
TCGA-ZF-AA53-01A-11R-A39I-07	0.887601	Glycolysis-H
TCGA-ZF-A9RM-01A-11R-A38B-07	0.976301	Glycolysis-H
TCGA-BL-A13I-01A-11R-A13Y-07	0.861771	Glycolysis-H
TCGA-CU-A72E-01A-12R-A33J-07	0.843057	Glycolysis-H
TCGA-FD-A62O-01A-11R-A30C-07	0.797	Glycolysis-H
TCGA-BL-A3JM-01A-12R-A21D-07	0.696332	Glycolysis-L
TCGA-FJ-A3ZF-01A-11R-A23N-07	0.598365	Glycolysis-L
TCGA-CU-A0YO-01A-11R-A10U-07	0.749073	Glycolysis-L
TCGA-CF-A5UA-01A-11R-A28M-07	0.694137	Glycolysis-L
TCGA-K4-AAQO-01A-11R-A38B-07	0.849791	Glycolysis-H
TCGA-ZF-A9R7-01A-11R-A38B-07	0.601372	Glycolysis-L
TCGA-FD-A3SO-01A-11R-A22U-07	0.790948	Glycolysis-H
TCGA-E7-A97P-01A-11R-A38B-07	0.92152	Glycolysis-H
TCGA-GU-A767-01A-11R-A32O-07	0.814137	Glycolysis-H
TCGA-4Z-AA81-01A-11R-A39I-07	0.65224	Glycolysis-L
TCGA-2F-A9KQ-01A-11R-A38B-07	0.926816	Glycolysis-H
TCGA-SY-A9G0-01A-12R-A38B-07	0.807414	Glycolysis-H
TCGA-GV-A40G-01A-11R-A23N-07	0.666385	Glycolysis-L
TCGA-XF-A9SL-01A-11R-A39I-07	0.790188	Glycolysis-H
TCGA-XF-AAN2-01A-11R-A42T-07	0.766475	Glycolysis-H
TCGA-FD-A6TD-01A-51R-A33J-07	0.836951	Glycolysis-H
TCGA-G2-AA3F-01A-12R-A42T-07	0.592162	Glycolysis-L
TCGA-FJ-A871-01A-11R-A352-07	0.839023	Glycolysis-H
TCGA-ZF-A9RN-01A-11R-A42T-07	0.662757	Glycolysis-L
TCGA-GC-A3RB-01A-12R-A220-07	0.796986	Glycolysis-H
TCGA-UY-A9PF-01A-11R-A38B-07	0.699906	Glycolysis-L
TCGA-YC-A89H-01A-11R-A36F-07	0.859176	Glycolysis-H
TCGA-XF-AAMQ-01A-11R-A42T-07	0.800384	Glycolysis-H
TCGA-CF-A1HR-01A-11R-A13Y-07	0.655099	Glycolysis-L
TCGA-E7-A3X6-01A-12R-A22U-07	0.774947	Glycolysis-H
TCGA-E7-A97Q-01A-11R-A38B-07	0.658859	Glycolysis-L
TCGA-E7-A7DV-01A-11R-A33J-07	0.741717	Glycolysis-L
TCGA-XF-AAN1-01A-31R-A42T-07	0.80548	Glycolysis-H
TCGA-DK-AA6P-01A-11R-A39I-07	0.883066	Glycolysis-H
TCGA-CF-A47Y-01A-11R-A23W-07	0.711663	Glycolysis-L
TCGA-CF-A3MI-01A-11R-A20F-07	0.681728	Glycolysis-L
TCGA-G2-A2EL-01A-12R-A18C-07	0.800358	Glycolysis-H
TCGA-XF-AAMZ-01A-11R-A42T-07	0.68237	Glycolysis-L
TCGA-DK-AA6L-01A-11R-A39I-07	0.857962	Glycolysis-H
TCGA-XF-A9T4-01A-11R-A39I-07	0.833807	Glycolysis-H
TCGA-K4-A6MB-01A-11R-A31N-07	0.763608	Glycolysis-H
TCGA-UY-A8OB-01A-12R-A42T-07	0.867302	Glycolysis-H
TCGA-ZF-A9R5-01A-12R-A42T-07	0.621956	Glycolysis-L
TCGA-CU-A3KJ-01A-11R-A21D-07	0.728011	Glycolysis-L
TCGA-DK-AA6S-01A-21R-A39I-07	0.688095	Glycolysis-L
TCGA-E7-A85H-01A-11R-A352-07	0.545009	Glycolysis-L
TCGA-G2-AA3C-01A-21R-A39I-07	0.699158	Glycolysis-L
TCGA-E7-A8O8-01A-11R-A36F-07	0.708428	Glycolysis-L
TCGA-XF-A9SM-01A-11R-A42T-07	0.820462	Glycolysis-H
TCGA-DK-A3IN-01A-11R-A20F-07	0.856773	Glycolysis-H
TCGA-CF-A47W-01A-11R-A23W-07	0.706784	Glycolysis-L
TCGA-GC-A3I6-01A-11R-A20F-07	0.821559	Glycolysis-H
TCGA-FD-A6TA-01A-12R-A33J-07	0.7041	Glycolysis-L
TCGA-GD-A3OP-01A-21R-A220-07	0.693389	Glycolysis-L
TCGA-KQ-A41P-01A-12R-A33J-07	0.657945	Glycolysis-L
TCGA-UY-A9PH-01A-11R-A38B-07	0.774012	Glycolysis-H
TCGA-FD-A5BY-01A-31R-A28M-07	0.827906	Glycolysis-H
TCGA-K4-A3WU-01B-11R-A23N-07	0.837435	Glycolysis-H
TCGA-FD-A3SJ-01A-12R-A22U-07	0.763249	Glycolysis-H
TCGA-HQ-A5NE-01A-12R-A28M-07	0.814659	Glycolysis-H
TCGA-XF-AAMT-01A-11R-A42T-07	0.772926	Glycolysis-H
TCGA-XF-A9SU-01A-31R-A39I-07	0.649724	Glycolysis-L
TCGA-CF-A47S-01A-11R-A23W-07	0.702133	Glycolysis-L
TCGA-FD-A6TK-01A-42R-A33J-07	0.855035	Glycolysis-H
TCGA-E7-A5KF-01A-11R-A28M-07	0.780304	Glycolysis-H
TCGA-UY-A78L-01A-12R-A33J-07	0.953508	Glycolysis-H
TCGA-S5-A6DX-01A-11R-A31N-07	0.61427	Glycolysis-L
TCGA-XF-A8HI-01A-11R-A38B-07	0.769917	Glycolysis-H
TCGA-XF-A9T5-01A-11R-A42T-07	0.724108	Glycolysis-L
TCGA-XF-A9SX-01A-21R-A39I-07	0.713439	Glycolysis-L
TCGA-G2-A2EK-01A-22R-A18C-07	0.745487	Glycolysis-L
TCGA-DK-A6AW-01A-11R-A30C-07	0.801226	Glycolysis-H
TCGA-GC-A3BM-01A-11R-A22U-07	0.704053	Glycolysis-L
TCGA-GV-A6ZA-01A-12R-A33J-07	0.641259	Glycolysis-L
TCGA-G2-A2EJ-01A-11R-A180-07	0.711595	Glycolysis-L
TCGA-FD-A43N-01A-11R-A23W-07	0.773438	Glycolysis-H
TCGA-GV-A3QH-01A-11R-A220-07	0.772073	Glycolysis-H
TCGA-BT-A0YX-01A-11R-A10U-07	0.907792	Glycolysis-H
TCGA-FT-A3EE-01A-11R-A206-07	0.830578	Glycolysis-H
TCGA-ZF-A9RL-01A-11R-A38B-07	0.782658	Glycolysis-H
TCGA-ZF-A9R9-01A-11R-A38B-07	0.736965	Glycolysis-L
TCGA-FD-A5BX-01A-11R-A26T-07	0.772909	Glycolysis-H
TCGA-BL-A13J-01A-11R-A10U-07	0.928137	Glycolysis-H
TCGA-FT-A61P-01A-11R-A30C-07	0.925474	Glycolysis-H
TCGA-DK-AA77-01A-11R-A39I-07	0.795345	Glycolysis-H
TCGA-ZF-AA5N-01A-11R-A42T-07	0.674373	Glycolysis-L
TCGA-DK-AA6U-01A-11R-A39I-07	0.641476	Glycolysis-L
TCGA-BT-A20O-01A-21R-A14Y-07	0.737073	Glycolysis-L
TCGA-GD-A3OS-01A-12R-A220-07	0.831575	Glycolysis-H
TCGA-XF-A9SZ-01A-11R-A39I-07	0.818665	Glycolysis-H
TCGA-4Z-AA82-01A-11R-A39I-07	0.870888	Glycolysis-H
TCGA-DK-AA76-01A-11R-A39I-07	0.607199	Glycolysis-L
TCGA-DK-A3IL-01A-11R-A20F-07	0.661155	Glycolysis-L
TCGA-E7-A678-01A-11R-A30C-07	0.811679	Glycolysis-H
TCGA-ZF-A9R1-01A-11R-A39I-07	0.700271	Glycolysis-L
TCGA-XF-A9SH-01A-11R-A39I-07	0.799318	Glycolysis-H
TCGA-FD-A5BU-01A-31R-A26T-07	0.817022	Glycolysis-H
TCGA-C4-A0F7-01A-11R-A084-07	0.723715	Glycolysis-L
TCGA-C4-A0F0-01A-12R-A10U-07	0.862372	Glycolysis-H
TCGA-FD-A3N5-01A-11R-A21D-07	0.783025	Glycolysis-H
TCGA-4Z-AA7S-01A-11R-A39I-07	0.860874	Glycolysis-H
TCGA-CF-A3MH-01A-11R-A20F-07	0.695828	Glycolysis-L
TCGA-DK-A6B2-01A-11R-A30C-07	0.708099	Glycolysis-L
TCGA-4Z-AA86-01A-11R-A39I-07	0.78248	Glycolysis-H
TCGA-5N-A9KI-01A-31R-A42T-07	0.952623	Glycolysis-H
TCGA-GU-AATO-01A-11R-A39I-07	0.772167	Glycolysis-H
TCGA-CF-A9FH-01A-11R-A38B-07	0.895702	Glycolysis-H
TCGA-FD-A6TG-01A-11R-A32O-07	0.808072	Glycolysis-H
TCGA-4Z-AA7O-01A-31R-A39I-07	0.697428	Glycolysis-L
TCGA-GV-A3QI-01A-11R-A220-07	0.747778	Glycolysis-L
TCGA-DK-A6AV-01A-12R-A30C-07	0.781722	Glycolysis-H
TCGA-DK-A1A3-01A-11R-A13Y-07	0.785554	Glycolysis-H
TCGA-GD-A6C6-01A-21R-A31N-07	0.577972	Glycolysis-L
TCGA-GC-A3RD-01A-12R-A22U-07	0.733549	Glycolysis-L
TCGA-BT-A20R-01A-12R-A16R-07	0.752859	Glycolysis-L
TCGA-CF-A8HX-01A-11R-A36F-07	0.786495	Glycolysis-H
TCGA-PQ-A6FI-01A-11R-A31N-07	0.724498	Glycolysis-L
TCGA-FJ-A3Z7-01A-12R-A23N-07	0.592399	Glycolysis-L
TCGA-FD-A3SP-01A-31R-A22U-07	0.848667	Glycolysis-H
TCGA-DK-AA71-01A-31R-A39I-07	0.830651	Glycolysis-H
TCGA-KQ-A41O-01A-12R-A352-07	0.654427	Glycolysis-L
TCGA-BL-A13I-01A-11R-A277-07	0.750905	Glycolysis-L
TCGA-E7-A677-01A-11R-A30C-07	0.860897	Glycolysis-H
TCGA-DK-A1A5-01A-11R-A13Y-07	0.811693	Glycolysis-H
TCGA-FD-A3B4-01A-12R-A206-07	0.741116	Glycolysis-L
TCGA-DK-A1AB-01A-11R-A13Y-07	0.825479	Glycolysis-H
TCGA-BT-A20X-01A-11R-A16R-07	0.81128	Glycolysis-H
TCGA-GV-A3JW-01A-11R-A20F-07	0.659837	Glycolysis-L
TCGA-UY-A78P-01A-12R-A36F-07	0.868001	Glycolysis-H
TCGA-BL-A0C8-01A-11R-A10U-07	0.777667	Glycolysis-H
TCGA-BT-A42C-01A-11R-A23N-07	0.726749	Glycolysis-L
TCGA-G2-A3IB-01A-11R-A20F-07	0.847254	Glycolysis-H
TCGA-2F-A9KP-01A-11R-A38B-07	0.833391	Glycolysis-H
TCGA-DK-A3IT-01A-31R-A20F-07	0.744318	Glycolysis-L
TCGA-FD-A43P-01A-31R-A23W-07	0.671816	Glycolysis-L
TCGA-DK-A3IV-01A-22R-A21D-07	0.697795	Glycolysis-L
TCGA-2F-A9KW-01A-11R-A38B-07	0.789075	Glycolysis-H
TCGA-GU-A762-01A-11R-A33J-07	0.756523	Glycolysis-L
TCGA-XF-AAME-01A-12R-A42T-07	0.712544	Glycolysis-L
TCGA-XF-AAN0-01A-11R-A42T-07	0.662282	Glycolysis-L
TCGA-DK-A6B1-01A-12R-A30C-07	0.630395	Glycolysis-L
TCGA-CF-A5U8-01A-11R-A28M-07	0.718516	Glycolysis-L
TCGA-XF-AAMW-01A-11R-A42T-07	0.881695	Glycolysis-H
TCGA-BT-A3PJ-01A-21R-A220-07	0.846131	Glycolysis-H
TCGA-YC-A9TC-01A-22R-A39I-07	0.871109	Glycolysis-H
TCGA-GV-A3QG-01A-11R-A220-07	0.772332	Glycolysis-H
TCGA-K4-A6FZ-01A-11R-A31N-07	0.883591	Glycolysis-H
TCGA-KQ-A41R-01A-21R-A352-07	0.746959	Glycolysis-L
TCGA-DK-AA6M-01A-11R-A39I-07	0.700446	Glycolysis-L
TCGA-ZF-AA52-01A-12R-A39I-07	0.801552	Glycolysis-H
TCGA-K4-A5RJ-01A-11R-A28M-07	0.735874	Glycolysis-L
TCGA-HQ-A5ND-01A-11R-A26T-07	0.87427	Glycolysis-H
TCGA-BT-A3PK-01A-21R-A220-07	0.799148	Glycolysis-H
TCGA-FD-A3N6-01A-11R-A21D-07	0.747617	Glycolysis-L
TCGA-CF-A47X-01A-31R-A23W-07	0.644569	Glycolysis-L
TCGA-ZF-AA51-01A-21R-A39I-07	0.780245	Glycolysis-H
TCGA-UY-A78O-01A-12R-A33J-07	0.741415	Glycolysis-L
TCGA-GC-A3OO-01A-11R-A22U-07	0.756768	Glycolysis-L
TCGA-FD-A43Y-01A-21R-A26T-07	0.779834	Glycolysis-H
TCGA-S5-AA26-01A-11R-A38B-07	0.764248	Glycolysis-H
TCGA-BT-A42E-01A-11R-A23W-07	0.68653	Glycolysis-L
TCGA-FD-A43X-01A-11R-A23W-07	0.681577	Glycolysis-L
TCGA-ZF-AA4R-01A-11R-A38B-07	0.683826	Glycolysis-L
TCGA-BT-A20T-01A-11R-A14Y-07	0.647903	Glycolysis-L
TCGA-E7-A7DU-01A-11R-A32O-07	0.707959	Glycolysis-L
TCGA-DK-A3WY-01A-11R-A22U-07	0.685417	Glycolysis-L
TCGA-G2-A2EF-01A-12R-A18C-07	0.735271	Glycolysis-L
TCGA-C4-A0F6-01A-11R-A10U-07	0.666417	Glycolysis-L
TCGA-CF-A7I0-01A-22R-A352-07	0.770053	Glycolysis-H
TCGA-FD-A3B6-01A-21R-A20F-07	0.756535	Glycolysis-L
TCGA-GC-A3YS-01A-11R-A23N-07	0.738621	Glycolysis-L
TCGA-XF-A9T2-01A-11R-A42T-07	0.857328	Glycolysis-H
TCGA-XF-A9T0-01A-11R-A39I-07	0.80456	Glycolysis-H
TCGA-YF-AA3M-01A-11R-A42T-07	0.676547	Glycolysis-L
TCGA-4Z-AA7Y-01A-11R-A39I-07	0.916518	Glycolysis-H
TCGA-E7-A6ME-01A-22R-A32O-07	0.742341	Glycolysis-L
TCGA-XF-AAN5-01A-11R-A42T-07	0.744582	Glycolysis-L
TCGA-FD-A3SN-01A-12R-A22U-07	0.799577	Glycolysis-H
TCGA-ZF-A9R2-01A-11R-A39I-07	0.741133	Glycolysis-L
TCGA-ZF-AA4T-01A-11R-A38B-07	0.781353	Glycolysis-H
TCGA-E7-A4IJ-01A-31R-A26T-07	0.706932	Glycolysis-L
TCGA-FD-A6TE-01A-12R-A33J-07	0.894265	Glycolysis-H
TCGA-H4-A2HO-01A-11R-A180-07	0.785867	Glycolysis-H
TCGA-FD-A6TB-01A-12R-A33J-07	0.82097	Glycolysis-H
TCGA-XF-AAN3-01A-11R-A42T-07	0.859365	Glycolysis-H
TCGA-XF-AAMH-01A-11R-A42T-07	0.887255	Glycolysis-H
TCGA-FD-A3B8-01A-31R-A20F-07	0.776949	Glycolysis-H
TCGA-XF-A9SY-01A-21R-A42T-07	0.911653	Glycolysis-H
TCGA-CF-A9FF-01A-11R-A38B-07	0.750658	Glycolysis-L
TCGA-XF-A9ST-01A-11R-A42T-07	0.78499	Glycolysis-H
TCGA-DK-A6B5-01A-11R-A31N-07	0.741916	Glycolysis-L
TCGA-GC-A3RC-01A-11R-A22U-07	0.815307	Glycolysis-H
TCGA-GV-A3QK-01B-11R-A23N-07	0.622424	Glycolysis-L
TCGA-GU-A764-01A-11R-A352-07	0.863479	Glycolysis-H
TCGA-GU-A42R-01A-11R-A23N-07	0.592175	Glycolysis-L
TCGA-DK-A6B6-01A-11R-A30C-07	0.633827	Glycolysis-L
TCGA-R3-A69X-01A-22R-A30C-07	0.894576	Glycolysis-H
TCGA-5N-A9KM-01A-11R-A42T-07	0.778474	Glycolysis-H
TCGA-4Z-AA7M-01A-11R-A39I-07	0.674262	Glycolysis-L
TCGA-ZF-AA56-01A-31R-A39I-07	0.958325	Glycolysis-H
TCGA-XF-A8HH-01A-11R-A38B-07	0.753314	Glycolysis-L
TCGA-C4-A0EZ-01A-21R-A24X-07	0.628788	Glycolysis-L
TCGA-UY-A8OD-01A-11R-A36F-07	0.768976	Glycolysis-H
TCGA-2F-A9KT-01A-11R-A38B-07	0.875538	Glycolysis-H
TCGA-BT-A20Q-01A-11R-A14Y-07	0.701802	Glycolysis-L
TCGA-CU-A0YR-01A-12R-A10U-07	0.725776	Glycolysis-L
TCGA-SY-A9G5-01A-11R-A38B-07	0.766771	Glycolysis-H
TCGA-4Z-AA84-01A-11R-A39I-07	0.801345	Glycolysis-H
TCGA-4Z-AA7Q-01A-11R-A39I-07	0.706999	Glycolysis-L
TCGA-FD-A5BT-01A-11R-A26T-07	0.704937	Glycolysis-L
TCGA-CF-A27C-01A-11R-A16R-07	0.683959	Glycolysis-L
TCGA-E7-A6MF-01A-12R-A32O-07	0.609439	Glycolysis-L
TCGA-DK-A3WW-01A-22R-A23N-07	0.805523	Glycolysis-H
TCGA-XF-AAMY-01A-11R-A42T-07	0.749827	Glycolysis-L
TCGA-K4-A3WS-01A-11R-A22U-07	0.724639	Glycolysis-L
TCGA-UY-A9PA-01A-11R-A38B-07	0.822588	Glycolysis-H
TCGA-2F-A9KR-01A-11R-A38B-07	0.69942	Glycolysis-L
TCGA-E5-A4U1-01A-11R-A31N-07	0.511478	Glycolysis-L
TCGA-E7-A3Y1-01A-11R-A22U-07	0.652812	Glycolysis-L
TCGA-FD-A6TC-01A-21R-A33J-07	0.946912	Glycolysis-H
TCGA-FD-A5BV-01A-11R-A26T-07	0.742875	Glycolysis-L
TCGA-DK-A2I4-01A-11R-A21D-07	0.876241	Glycolysis-H
TCGA-UY-A78M-01A-21R-A352-07	0.689648	Glycolysis-L
TCGA-4Z-AA7R-01A-11R-A39I-07	0.863383	Glycolysis-H
TCGA-FD-A62P-01A-32R-A30C-07	0.872993	Glycolysis-H
TCGA-CF-A47V-01A-11R-A23W-07	0.701588	Glycolysis-L
TCGA-XF-A9SI-01A-11R-A39I-07	0.675007	Glycolysis-L
TCGA-GU-A42Q-01A-11R-A23W-07	0.832367	Glycolysis-H
TCGA-BT-A42F-01A-11R-A23W-07	0.660577	Glycolysis-L
TCGA-FD-A3B5-01A-11R-A20F-07	0.945822	Glycolysis-H
TCGA-DK-A1A7-01A-11R-A13Y-07	0.633533	Glycolysis-L
TCGA-FD-A3SR-01A-11R-A22U-07	0.622967	Glycolysis-L
TCGA-GU-AATP-01A-11R-A39I-07	0.716841	Glycolysis-L
TCGA-DK-AA6X-01A-12R-A42T-07	0.814872	Glycolysis-H
TCGA-XF-A9T3-01A-11R-A42T-07	0.738389	Glycolysis-L
TCGA-PQ-A6FN-01A-11R-A31N-07	0.728156	Glycolysis-L
TCGA-E7-A519-01A-11R-A26T-07	0.703695	Glycolysis-L
TCGA-DK-A3IU-01A-11R-A20F-07	0.792453	Glycolysis-H
TCGA-FD-A3SM-01A-11R-A22U-07	0.951996	Glycolysis-H
TCGA-BL-A5ZZ-01A-31R-A30C-07	0.875682	Glycolysis-H
TCGA-FD-A62N-01A-11R-A30C-07	0.829345	Glycolysis-H
TCGA-BT-A20J-01A-11R-A14Y-07	0.795356	Glycolysis-H
TCGA-K4-A3WV-01A-11R-A22U-07	0.841758	Glycolysis-H
TCGA-GU-AATQ-01A-11R-A39I-07	0.801674	Glycolysis-H
TCGA-G2-A3VY-01A-11R-A22U-07	0.653631	Glycolysis-L
TCGA-XF-AAN8-01A-11R-A42T-07	0.787856	Glycolysis-H
TCGA-CU-A3QU-01A-11R-A22U-07	0.686425	Glycolysis-L
TCGA-KQ-A41Q-01A-11R-A33J-07	0.771974	Glycolysis-H
TCGA-DK-A1AF-01A-11R-A13Y-07	0.755584	Glycolysis-L
TCGA-LT-A5Z6-01A-11R-A28M-07	0.767581	Glycolysis-H
TCGA-GC-A4ZW-01A-11R-A26T-07	0.84379	Glycolysis-H
TCGA-K4-A4AB-01B-12R-A28M-07	0.797907	Glycolysis-H
TCGA-DK-AA74-01A-11R-A39I-07	0.786967	Glycolysis-H
TCGA-G2-A2EO-01A-11R-A180-07	0.834052	Glycolysis-H
TCGA-DK-A1AG-01A-11R-A13Y-07	0.759157	Glycolysis-H
TCGA-GV-A3JZ-01A-11R-A21D-07	0.728866	Glycolysis-L
TCGA-XF-A9SV-01A-21R-A42T-07	0.787242	Glycolysis-H
TCGA-UY-A78K-01A-11R-A33J-07	0.680745	Glycolysis-L
TCGA-FD-A6TH-01A-11R-A32O-07	0.87453	Glycolysis-H
TCGA-DK-AA6W-01A-12R-A39I-07	0.755734	Glycolysis-L
TCGA-CF-A3MG-01A-11R-A20F-07	0.898903	Glycolysis-H
TCGA-DK-A3X1-01A-12R-A22U-07	0.551624	Glycolysis-L
TCGA-DK-A1A6-01A-11R-A13Y-07	0.630224	Glycolysis-L
TCGA-XF-AAMG-01A-11R-A42T-07	0.747048	Glycolysis-L
TCGA-E7-A541-01A-11R-A26T-07	0.745136	Glycolysis-L
TCGA-XF-A8HE-01A-11R-A36F-07	0.75406	Glycolysis-L
TCGA-DK-AA6Q-01A-11R-A39I-07	0.801506	Glycolysis-H
TCGA-UY-A78N-01A-12R-A33J-07	0.738748	Glycolysis-L
TCGA-DK-AA75-01A-11R-A39I-07	0.625204	Glycolysis-L
TCGA-ZF-AA5P-01A-11R-A39I-07	0.931743	Glycolysis-H
TCGA-GC-A3WC-01A-31R-A22U-07	0.739734	Glycolysis-L
TCGA-K4-A4AC-01A-21R-A26T-07	0.725207	Glycolysis-L
TCGA-FD-A3SL-01A-21R-A22U-07	0.798105	Glycolysis-H
TCGA-K4-A5RH-01A-11R-A30C-07	0.834118	Glycolysis-H
TCGA-FD-A5C1-01A-11R-A28M-07	0.733513	Glycolysis-L
TCGA-BL-A13J-01A-11R-A277-07	0.71879	Glycolysis-L
TCGA-XF-AAN7-01A-11R-A42T-07	0.548572	Glycolysis-L
TCGA-2F-A9KO-01A-11R-A38B-07	0.7014	Glycolysis-L
TCGA-DK-A3IM-01A-11R-A20F-07	0.808141	Glycolysis-H
TCGA-FD-A3SS-01A-12R-A22U-07	0.781105	Glycolysis-H
TCGA-UY-A9PB-01A-11R-A38B-07	0.933005	Glycolysis-H
TCGA-FD-A6TI-01A-11R-A32O-07	0.900924	Glycolysis-H
TCGA-XF-AAMJ-01A-11R-A42T-07	0.771136	Glycolysis-H
TCGA-GU-A763-01A-11R-A32O-07	0.719999	Glycolysis-L
TCGA-G2-A2EC-01A-11R-A180-07	0.645554	Glycolysis-L
TCGA-FD-A3B7-01A-31R-A20F-07	0.881079	Glycolysis-H
TCGA-FD-A5C0-01A-11R-A28M-07	0.744341	Glycolysis-L
TCGA-FD-A5BS-01A-21R-A26T-07	0.748594	Glycolysis-L
TCGA-CU-A0YN-01A-21R-A10U-07	0.781752	Glycolysis-H
TCGA-FD-A5BZ-01A-11R-A28M-07	0.88564	Glycolysis-H
TCGA-UY-A9PE-01A-11R-A38B-07	0.976322	Glycolysis-H
TCGA-GV-A40E-01A-12R-A23N-07	0.794149	Glycolysis-H
TCGA-BT-A2LD-01A-12R-A20F-07	0.794701	Glycolysis-H
TCGA-UY-A9PD-01A-11R-A38B-07	0.718151	Glycolysis-L
TCGA-ZF-A9RF-01A-11R-A38B-07	0.748889	Glycolysis-L
TCGA-KQ-A41N-01A-11R-A33J-07	0.765625	Glycolysis-H
TCGA-GD-A3OQ-01A-32R-A220-07	0.79418	Glycolysis-H
TCGA-BT-A20U-01A-11R-A14Y-07	0.78135	Glycolysis-H
TCGA-XF-A9SW-01A-11R-A42T-07	0.80636	Glycolysis-H
TCGA-FD-A3B3-01A-12R-A206-07	0.799401	Glycolysis-H
TCGA-ZF-A9RC-01A-11R-A38B-07	0.791164	Glycolysis-H
TCGA-E7-A6MD-01A-41R-A352-07	0.688141	Glycolysis-L
TCGA-E5-A4TZ-01A-11R-A31N-07	0.615632	Glycolysis-L
TCGA-ZF-A9R4-01A-11R-A38B-07	0.714671	Glycolysis-L
TCGA-ZF-A9RE-01A-11R-A38B-07	0.903832	Glycolysis-H
TCGA-BT-A20W-01A-21R-A14Y-07	0.72228	Glycolysis-L
TCGA-GC-A6I3-01A-11R-A31N-07	0.621878	Glycolysis-L
TCGA-4Z-AA80-01A-11R-A39I-07	0.838252	Glycolysis-H
TCGA-G2-A3IE-01A-11R-A20F-07	0.575304	Glycolysis-L
TCGA-ZF-A9R0-01A-11R-A38B-07	0.768923	Glycolysis-H
TCGA-FD-A43S-01A-21R-A23W-07	0.705992	Glycolysis-L
TCGA-XF-A8HG-01A-11R-A36F-07	0.638611	Glycolysis-L
TCGA-K4-A83P-01A-11R-A352-07	0.844393	Glycolysis-H
TCGA-GD-A2C5-01A-12R-A180-07	0.740291	Glycolysis-L
TCGA-XF-AAMX-01A-11R-A42T-07	0.530071	Glycolysis-L
TCGA-DK-A1AE-01A-11R-A13Y-07	0.774225	Glycolysis-H
TCGA-FJ-A3ZE-01A-11R-A23N-07	0.716499	Glycolysis-L
TCGA-DK-A2I1-01A-11R-A180-07	0.692319	Glycolysis-L
TCGA-DK-A6B0-01A-11R-A31N-07	0.765108	Glycolysis-H
TCGA-FD-A5BR-01A-11R-A26T-07	0.688431	Glycolysis-L
TCGA-E7-A7PW-01A-11R-A352-07	0.591411	Glycolysis-L
TCGA-LT-A8JT-01A-11R-A36F-07	0.654959	Glycolysis-L
TCGA-FJ-A3Z9-01A-11R-A26T-07	0.666154	Glycolysis-L
TCGA-DK-A1AC-01A-11R-A13Y-07	0.708552	Glycolysis-L
TCGA-C4-A0F1-01A-11R-A034-07	0.860173	Glycolysis-H
TCGA-G2-A2ES-01A-11R-A180-07	0.832339	Glycolysis-H
TCGA-XF-AAN4-01A-11R-A42T-07	0.794113	Glycolysis-H
TCGA-4Z-AA83-01A-11R-A39I-07	0.889067	Glycolysis-H
TCGA-BT-A20V-01A-11R-A14Y-07	0.823044	Glycolysis-H
TCGA-XF-A8HD-01A-11R-A36F-07	0.745104	Glycolysis-L
TCGA-GV-A3JX-01A-11R-A20F-07	0.834003	Glycolysis-H
TCGA-H4-A2HQ-01A-11R-A180-07	0.810191	Glycolysis-H
TCGA-XF-A9SP-01A-11R-A39I-07	0.819335	Glycolysis-H
TCGA-DK-A3IK-01A-32R-A21D-07	0.714328	Glycolysis-L
TCGA-4Z-AA7N-01A-11R-A39I-07	0.712997	Glycolysis-L
TCGA-HQ-A2OE-01A-11R-A206-07	0.770624	Glycolysis-H
TCGA-UY-A8OC-01A-11R-A36F-07	0.774436	Glycolysis-H
TCGA-GV-A3JV-01A-11R-A220-07	0.540781	Glycolysis-L
TCGA-XF-A9T8-01A-11R-A39I-07	0.804731	Glycolysis-H
TCGA-KQ-A41S-01A-12R-A33J-07	0.700358	Glycolysis-L
TCGA-CU-A3YL-01A-11R-A22U-07	0.667453	Glycolysis-L
TCGA-E7-A7XN-01A-11R-A352-07	0.790669	Glycolysis-H
TCGA-DK-A2HX-01A-12R-A18C-07	0.862192	Glycolysis-H
TCGA-CF-A8HY-01A-11R-A36F-07	0.691795	Glycolysis-L
TCGA-4Z-AA7W-01A-11R-A39I-07	0.747739	Glycolysis-L
TCGA-FD-A43U-01A-11R-A23W-07	0.640133	Glycolysis-L
TCGA-BL-A0C8-01A-11R-A277-07	0.514832	Glycolysis-L
TCGA-BT-A0S7-01A-11R-A10U-07	0.888995	Glycolysis-H
TCGA-ZF-A9R3-01A-11R-A38B-07	0.821576	Glycolysis-H
TCGA-4Z-AA89-01A-11R-A39I-07	0.643841	Glycolysis-L
TCGA-GU-A42P-01A-11R-A23W-07	0.678363	Glycolysis-L
TCGA-FD-A3NA-01A-11R-A21D-07	0.837983	Glycolysis-H
TCGA-BT-A20N-01A-11R-A14Y-07	0.922501	Glycolysis-H
TCGA-XF-A8HC-01A-11R-A36F-07	0.720281	Glycolysis-L
TCGA-ZF-AA4W-01A-12R-A38B-07	0.785885	Glycolysis-H
TCGA-LC-A66R-01A-41R-A30C-07	0.723144	Glycolysis-L
TCGA-E7-A8O7-01A-11R-A36F-07	0.737055	Glycolysis-L
TCGA-CF-A9FL-01A-11R-A38B-07	0.732705	Glycolysis-L
TCGA-CF-A9FM-01A-11R-A38B-07	0.840187	Glycolysis-H
TCGA-ZF-A9RD-01A-11R-A42T-07	0.778772	Glycolysis-H
TCGA-G2-AA3D-01A-11R-A39I-07	0.687054	Glycolysis-L
TCGA-DK-A2I2-01A-11R-A180-07	0.754617	Glycolysis-L
TCGA-FD-A62S-01A-11R-A30C-07	0.746153	Glycolysis-L
TCGA-MV-A51V-01A-11R-A26T-07	0.731083	Glycolysis-L
TCGA-E5-A2PC-01A-11R-A206-07	0.730668	Glycolysis-L
TCGA-DK-A3X2-01A-11R-A22U-07	0.955329	Glycolysis-H
TCGA-GD-A76B-01A-11R-A32O-07	0.771542	Glycolysis-H
TCGA-GC-A6I1-01A-12R-A31N-07	0.809093	Glycolysis-H
TCGA-BL-A13J-01B-04R-A277-07	0.429421	Glycolysis-L
TCGA-XF-A9SK-01A-11R-A42T-07	0.880807	Glycolysis-H
TCGA-DK-A1AD-01A-11R-A13Y-07	0.607528	Glycolysis-L
TCGA-K4-A5RI-01A-11R-A28M-07	0.828001	Glycolysis-H
TCGA-FD-A3SQ-01A-21R-A22U-07	0.824688	Glycolysis-H
TCGA-GV-A3QF-01A-31R-A22U-07	0.732746	Glycolysis-L
