# Supplementary material for: Correlations between glycolysis with clinical traits and immune function in bladder urothelial carcinoma
Source: Biosci Rep. 2021 Feb 19;41(2):BSR20203982. doi: 10.1042/BSR20203982 (PMC7897921; doi:10.1042/BSR20203982)
Supplement: Supplementary Tables S1-S6 [file BSR-2020-3982_supp.zip › BSR-2020-3982_suppS4.xlsx]

## Sheet: Supplementary Table 4
Supplementary Table 4. Differentially expressed genes between glycolysis-H group with glycolysis-L group.
gene	conMean	treatMean	logFC	pValue	fdr
KIF28P	0.410995	0.263748	-0.639963	2.86837e-06	9.11071e-06
NFYA	11.6693	9.54781	-0.289472	1.14398e-07	4.58183e-07
TMEM63B	20.4353	17.4339	-0.229168	2.69686e-06	8.60872e-06
APCDD1L-DT	0.219741	0.487387	1.14927	8.7897e-22	1.3452e-20
SERPINF1	13.1513	54.9401	2.06266	3.33559e-46	5.4503e-44
CCNYL1	4.25879	5.20732	0.290097	4.54662e-06	1.39756e-05
STARD3NL	6.17021	7.08809	0.200077	0.000644774	0.00133513
APOC1P1	0.113434	0.187041	0.721497	7.64987e-07	2.67665e-06
TRAV9-2	0.130381	0.477173	1.87178	9.67343e-19	1.20541e-17
UBA6-AS1	1.77995	1.44202	-0.303749	6.49629e-07	2.30043e-06
LINC02551	0.130713	0.230571	0.81881	7.33386e-05	0.00018167
NDUFAF4P3	0.234615	0.14395	-0.704731	0.00151305	0.00291503
AC069282.1	4.14293	3.16431	-0.388761	2.39658e-06	7.72279e-06
SLCO6A1	0.197025	0.0974375	-1.01583	0.0107503	0.0172852
FASLG	0.278983	0.692463	1.31156	9.28513e-15	8.57927e-14
CST7	2.67975	10.4976	1.96989	1.23294e-33	4.50323e-32
C22orf46	3.87844	3.44059	-0.172818	0.0328485	0.0475973
NACA	72.3758	60.9184	-0.248628	2.15488e-06	7.00626e-06
MICAL1	7.63309	8.76738	0.199879	0.00011049	0.000265088
RNA5SP283	5.95767	4.5256	-0.396639	0.000176213	0.000407
LTN1	3.774	3.58719	-0.0732407	0.00330509	0.00593458
NR2F6	45.3543	30.7997	-0.558322	3.14787e-13	2.53462e-12
MYBBP1A	17.3654	13.9586	-0.315061	2.93107e-07	1.09278e-06
TAFA5	0.591145	2.0191	1.77213	5.51524e-32	1.77566e-30
GCNA	0.468288	0.263548	-0.829329	1.25791e-06	4.2488e-06
YIPF6	6.69915	6.30491	-0.0875027	0.0265113	0.0391961
SFXN4	17.5424	14.3315	-0.291652	1.03483e-07	4.17004e-07
LINC01635	0.0932036	0.141734	0.60473	0.000576319	0.00120429
FTO	2.70177	3.12694	0.210849	0.000154264	0.000359785
SCAF11	7.97702	7.31947	-0.12411	0.0122397	0.0194739
FARS2	7.08204	7.5975	0.101359	0.0037558	0.00667712
CARMIL3	0.381312	0.193083	-0.981753	0.000282005	0.000627601
MUC20	19.8088	17.4598	-0.182104	0.000334149	0.000732472
GREM2	0.227888	0.602691	1.4031	3.24791e-11	2.11835e-10
AC010761.6	0.296106	0.218472	-0.438664	0.00145128	0.00280674
AOPEP	3.41447	4.29061	0.329523	1.75467e-05	4.84899e-05
ZACN	0.2431	0.158628	-0.615901	1.52037e-09	8.07643e-09
RNF44	13.3055	10.2001	-0.383449	2.44703e-09	1.26436e-08
RMND1	8.19901	6.68963	-0.293523	4.58585e-08	1.95911e-07
ZNF552	8.72696	4.7444	-0.879252	7.99576e-12	5.54094e-11
EMC3-AS1	1.59341	1.22707	-0.376907	0.00134943	0.00262424
BST1	3.00723	4.23567	0.494155	2.31379e-09	1.19922e-08
PCDH7	1.90015	3.15236	0.730323	6.26437e-12	4.40004e-11
AL121790.2	2.74196	1.02093	-1.42533	1.01434e-08	4.80674e-08
SLC6A16	0.343657	0.369509	0.10464	0.00152897	0.00294361
ULK1	11.639	9.80618	-0.24721	3.03122e-05	8.02077e-05
NEGR1	0.175076	0.621556	1.8279	5.24903e-37	2.50158e-35
NCF4	4.87839	12.7843	1.3899	2.54982e-22	4.03883e-21
AL645929.1	2.95734	3.66942	0.311252	0.0163349	0.0253058
NUP107	9.33918	7.79271	-0.261171	0.0152553	0.0237877
TBX5	0.317082	0.510306	0.686506	1.98932e-18	2.43012e-17
IFT20	10.3378	9.53086	-0.117246	0.00928191	0.0151471
ZDHHC11	0.612366	0.383681	-0.674486	3.59503e-05	9.40725e-05
LINC02761	0.275459	0.414067	0.588028	4.66665e-08	1.99049e-07
AP001992.1	1.83234	1.06255	-0.786148	3.58206e-05	9.37782e-05
SCAF1	27.9799	25.1641	-0.153026	8.25371e-05	0.000202175
LINC00240	0.276367	0.230951	-0.259002	0.0164838	0.0255092
WAKMAR2	0.234913	0.458928	0.966139	1.54128e-14	1.39796e-13
GNG11	3.8774	8.5833	1.14644	9.78592e-30	2.68859e-28
LINC01506	0.0514783	0.186353	1.856	8.48745e-18	9.85306e-17
TROAP	8.96418	7.10914	-0.334496	0.000833408	0.0016892
STXBP6	0.500434	0.70511	0.494668	1.28233e-08	5.96736e-08
ZNF84	3.87622	2.70631	-0.518325	3.03172e-10	1.76826e-09
CCT6P1	3.62103	3.04573	-0.249612	3.60804e-05	9.44017e-05
ANKRD16	3.61484	3.08364	-0.229296	0.000908692	0.00182764
MSL3P1	0.400549	0.312109	-0.359927	0.00739933	0.0123343
GGT2	0.340093	0.203568	-0.740421	7.32509e-07	2.56756e-06
PSMB8-AS1	4.18145	6.70235	0.680665	1.9803e-12	1.4683e-11
PGM5	0.953703	4.43638	2.21777	3.7025e-20	5.03521e-19
ATP6V0C	25.0595	23.1718	-0.112987	0.0267383	0.0394968
AC046185.3	1.40722	1.82907	0.37826	1.32554e-10	8.08042e-10
AC018638.1	4.48122	3.2159	-0.47867	2.11853e-08	9.50059e-08
DUOXA2	9.11948	3.03399	-1.58773	1.12628e-09	6.09183e-09
MACROH2A2	29.2186	20.7475	-0.49395	7.23336e-08	2.99934e-07
GPX7	6.94258	9.578	0.464253	2.6642e-06	8.51822e-06
AL032819.1	0.31233	0.242986	-0.362199	0.0107229	0.0172435
RANBP3	10.9432	9.70818	-0.172756	2.02188e-05	5.52558e-05
TMEM132A	12.2927	13.2072	0.103522	0.0238627	0.0356636
ZNF415	2.38479	2.08419	-0.194373	0.00724493	0.0121011
PDC-AS1	0.249511	0.166627	-0.582484	1.63334e-05	4.53794e-05
AC004923.4	0.694223	0.497977	-0.479319	0.00443202	0.00774125
LRRFIP2	3.79218	4.46288	0.234949	1.20265e-07	4.79209e-07
ZNF697	2.04701	2.24357	0.132276	0.000131322	0.000310984
HNRNPCP7	0.647697	0.522236	-0.310617	0.0045135	0.00786919
HNRNPD	38.1089	33.6276	-0.180482	0.000723576	0.00148459
AL590556.1	0.284233	0.329795	0.214498	0.00848057	0.013978
HSP90B1	196.725	208.696	0.0852253	0.00689277	0.0115617
TTLL11	0.75586	0.943388	0.319732	2.32831e-07	8.85213e-07
AL604028.2	0.340351	0.315878	-0.107654	0.00671182	0.0112852
SGSH	7.49592	6.75311	-0.150552	0.0216356	0.0326404
PABPC3	0.405049	0.336458	-0.267669	0.000282005	0.000627601
ABCD2	0.0451397	0.170968	1.92126	1.92576e-26	4.07107e-25
HSD17B4	15.9745	11.9875	-0.414244	3.73402e-10	2.15647e-09
PIDD1	6.1322	4.53496	-0.435317	1.12847e-07	4.52469e-07
KLK8	2.66901	2.99383	0.165688	0.00249419	0.00459977
AL442635.1	0.0527018	0.374789	2.83016	7.26066e-18	8.46961e-17
P4HTM	7.48061	5.03544	-0.571039	4.38912e-11	2.8137e-10
KLHL25	1.87203	1.68126	-0.15506	0.000285657	0.000634625
GJB1	1.46963	0.638546	-1.20259	0.00390401	0.00691627
AL136304.1	0.928334	0.631003	-0.556998	7.1776e-06	2.1315e-05
NFATC2	1.16693	2.1486	0.880671	8.36496e-13	6.4624e-12
SBDS	35.9095	43.095	0.263153	1.0707e-08	5.05069e-08
SIN3B	8.35178	6.79154	-0.298345	2.53317e-07	9.55911e-07
CPNE3	20.3947	16.9308	-0.268543	4.0928e-05	0.000106076
EML4	10.6067	9.38603	-0.176389	0.00346799	0.00620759
HIF1A	35.7613	42.2539	0.240687	6.11416e-06	1.83729e-05
SLC16A9	1.42147	1.06658	-0.414397	9.60457e-05	0.00023298
SMIM5	3.45518	2.36274	-0.5483	0.00268401	0.0049177
INPP5D	4.44694	4.88029	0.134155	0.000432887	0.000926573
HBEGF	9.56635	13.5678	0.504149	2.62745e-09	1.35243e-08
STPG3-AS1	0.288724	0.177367	-0.702953	0.000186267	0.000428491
AC007365.1	0.105169	0.129925	0.304973	0.00841233	0.013876
DOK7	2.12596	1.10926	-0.938521	5.27599e-08	2.22983e-07
EME1	2.19848	1.76594	-0.316069	0.00444359	0.00775835
AP001574.1	0.737888	0.397528	-0.892347	0.000261033	0.00058464
RPS2	492.342	399.542	-0.301312	0.000142837	0.000335953
AL118516.1	5.42405	4.77084	-0.185127	0.00574879	0.00979942
DPF2	7.37142	6.70026	-0.137726	0.00177486	0.00337427
AP001453.4	3.2006	2.31888	-0.464914	1.35034e-09	7.22975e-09
RECK	0.589748	1.51895	1.3649	1.90882e-38	1.06914e-36
RASAL3	1.0368	3.42242	1.72289	6.32987e-32	2.02892e-30
PDCL3	17.017	15.6418	-0.121577	0.0127967	0.0202577
MINDY2	5.00439	4.84177	-0.0476575	0.0189068	0.0288946
JAML	0.526291	1.81141	1.78318	2.40052e-29	6.38534e-28
AC004982.2	1.61615	1.15162	-0.488894	4.38675e-06	1.35128e-05
HAGH	6.2411	5.42002	-0.203501	0.00127729	0.00249421
AL365436.2	0.370961	0.343833	-0.109561	4.2482e-06	1.31262e-05
CHRDL2	0.858114	7.98019	3.21718	2.96459e-39	1.85667e-37
AC118754.1	0.121655	0.301311	1.30846	0.00982302	0.0159343
LINC02580	0.0960948	0.122168	0.346342	4.02056e-05	0.000104353
GAPDHP60	0.19533	0.185381	-0.0754195	0.0114561	0.0183196
AC005699.1	0.171315	0.0702067	-1.28697	3.92005e-09	1.96881e-08
KIF26A	0.564544	0.572402	0.0199421	1.03253e-23	1.80522e-22
FMC1	7.54563	6.14991	-0.295077	4.16529e-06	1.28964e-05
BIRC7	0.1387	0.68459	2.30327	7.38233e-23	1.21173e-21
AC027796.4	1.76804	1.1966	-0.563214	4.5405e-07	1.64704e-06
UBL5P2	0.295473	0.234328	-0.334499	0.00917012	0.0149918
DPP8	3.79322	3.56727	-0.0886026	0.00974121	0.0158171
PPM1N	4.84215	1.63484	-1.5665	1.10919e-06	3.78176e-06
ACTBL2	0.0712233	0.158131	1.1507	4.82853e-12	3.43707e-11
ROMO1	138.378	124.026	-0.157963	0.011243	0.0180033
TBC1D3L	1.09532	0.489604	-1.16166	5.57653e-16	5.6923e-15
AL137803.1	0.614517	0.537587	-0.192955	0.000363648	0.000791071
AC012358.1	0.187637	0.123823	-0.599662	4.91915e-09	2.43959e-08
AP005899.1	0.673673	0.512387	-0.394816	0.000462192	0.000983872
BTN3A3	3.79953	5.34036	0.491116	3.87647e-09	1.94828e-08
AP000648.4	0.734409	0.699833	-0.0695717	0.0306694	0.0447591
CFAP53	1.48717	0.997433	-0.57628	2.05809e-10	1.22504e-09
AC022532.1	0.368819	0.228098	-0.69326	0.0159495	0.0247723
DHX30	15.7004	13.6711	-0.199674	0.000142359	0.000335002
AC090061.1	0.37628	0.213359	-0.818519	0.00105656	0.00209233
FAM183A	5.04609	3.23611	-0.640905	2.7071e-07	1.01397e-06
SLC12A4	6.71191	7.89482	0.234182	9.37011e-07	3.22712e-06
AL135902.2	0.129166	0.0826013	-0.644989	0.00117378	0.00230639
AL033381.2	0.227773	0.115331	-0.981824	0.0042111	0.0073976
AL355385.1	0.735493	0.499597	-0.557948	3.13849e-06	9.90209e-06
TNFSF12	6.2332	12.1365	0.961304	3.56272e-26	7.40909e-25
STAG3L2	1.51145	1.24814	-0.276155	0.000672828	0.00138807
GABPB1	3.10044	2.84266	-0.125232	0.00256917	0.00472882
DRAP1	58.6726	65.9862	0.169478	0.000502699	0.00106178
EHBP1L1	17.3663	19.1494	0.141006	0.00969439	0.0157481
RPL36A	25.6448	21.9026	-0.227565	0.0061872	0.0104834
MXRA5	5.44209	18.0815	1.73228	8.34421e-29	2.13086e-27
SNRNP70	65.4597	50.0928	-0.386006	8.36019e-11	5.19839e-10
AC021016.2	0.530877	0.259428	-1.03304	1.0505e-08	4.96079e-08
AC068533.3	0.235615	0.203459	-0.21169	0.00101397	0.00201606
AC005077.4	0.392251	0.272858	-0.523626	1.84889e-05	5.08673e-05
RNF10	35.0554	32.6624	-0.102009	0.00160721	0.00308224
TP53BP1	3.5017	3.08021	-0.185027	0.000739034	0.00151273
ENAH	7.77169	9.7283	0.323959	1.92638e-05	5.28453e-05
RFX8	0.139286	0.431936	1.63277	1.44773e-30	4.24588e-29
SMIM22	41.7531	22.8687	-0.868512	1.65078e-09	8.73715e-09
AC060780.1	1.79479	1.26909	-0.500024	2.22664e-06	7.2126e-06
AC004980.1	1.00278	0.841124	-0.25361	6.22341e-07	2.20848e-06
H6PD	9.26722	10.5367	0.18521	0.00136116	0.0026442
TOMM7	67.4477	77.4765	0.199991	0.00106592	0.0021099
CCN3	1.56631	2.35791	0.590143	0.00939489	0.0153066
TNFAIP8	3.21764	4.09194	0.346784	8.15983e-06	2.39764e-05
HLA-C	442.173	654.931	0.566732	2.03704e-07	7.8117e-07
ATOX1	7.51844	10.3755	0.464673	1.20128e-13	1.00139e-12
USP30-AS1	1.17821	2.43857	1.04944	5.07881e-10	2.88556e-09
PEX11G	4.83578	3.25114	-0.572802	5.89035e-10	3.31544e-09
LINC00967	4.18947	2.13626	-0.971677	1.82452e-05	5.02351e-05
MIR186	2.6963	1.57824	-0.772668	4.51279e-05	0.000115897
AC027575.3	0.657153	0.865837	0.397866	1.89787e-05	5.21093e-05
AL671883.1	0.427171	0.285529	-0.581179	0.0183217	0.0280683
TRAV13-1	0.204118	0.813463	1.99467	1.28906e-21	1.93734e-20
AC007619.1	0.191854	0.191715	-0.00104478	0.0174098	0.0268029
AKR1C1	14.2892	10.4605	-0.449969	0.000656662	0.00135871
DDX12P	2.11433	1.30862	-0.692156	5.04758e-12	3.5836e-11
PECR	2.15883	2.35377	0.124724	0.00059554	0.00124051
GZMH	1.54232	6.53453	2.08298	3.42618e-21	4.99046e-20
SNORD7	1.65771	1.1159	-0.570992	1.47103e-05	4.13189e-05
AC098487.1	0.558667	0.785501	0.491624	1.1471e-06	3.90001e-06
SCGB2B2	0.162868	0.136259	-0.257357	0.00403321	0.00712195
CCL3L1	0.494608	1.65997	1.7468	1.30003e-17	1.49089e-16
TM7SF2	17.9369	10.4668	-0.777113	4.1356e-12	2.96812e-11
AC102945.2	0.970271	0.74838	-0.374617	0.00997837	0.0161611
SH3TC2	0.858806	0.648284	-0.405707	0.0143379	0.0224717
ASF1A	9.11871	7.44349	-0.292851	2.24493e-06	7.26645e-06
ALDH3B1	4.02404	4.48728	0.157199	3.78136e-05	9.86513e-05
TAS2R6P	0.216063	0.119021	-0.860236	1.53835e-07	6.03238e-07
AP000692.1	0.919842	0.669987	-0.457252	2.72988e-06	8.70398e-06
VSIG2	121.712	53.0253	-1.19872	3.64794e-11	2.36225e-10
AC100778.3	0.151138	0.0920827	-0.714861	3.39371e-07	1.25493e-06
PROSER3	2.82769	2.10692	-0.424492	1.17474e-08	5.49731e-08
KIF26B	0.978427	2.59491	1.40715	3.20004e-25	6.20923e-24
AMOTL1	4.93409	6.32581	0.358465	2.01933e-08	9.0876e-08
CTSD	337.709	372.846	0.142801	0.0115943	0.0185297
AL356512.1	0.367099	0.23554	-0.640198	1.96111e-07	7.5525e-07
RAB26	1.94019	0.737432	-1.39562	5.32833e-10	3.01786e-09
SORBS1	1.2149	7.1068	2.54836	7.18497e-24	1.26843e-22
AC046134.1	0.112346	0.0927572	-0.276421	0.0211524	0.0319757
IQCH-AS1	1.18976	0.799224	-0.574003	2.47479e-12	1.81574e-11
AL121895.1	0.223174	0.0906719	-1.29944	1.04454e-05	3.00781e-05
MARCHF1	0.597656	1.14436	0.937154	1.16152e-16	1.23797e-15
LPIN2	4.94471	5.14106	0.0561799	0.00703175	0.0117712
GAS7	0.707095	3.12356	2.14322	1.74336e-50	6.8885e-48
ALDH1A1	13.84	27.5713	0.994326	5.3345e-13	4.19274e-12
AC145207.5	1.4674	1.12982	-0.377171	6.00828e-05	0.000151177
TBC1D30	2.06928	1.46424	-0.498971	9.18731e-12	6.32832e-11
RWDD4	3.98333	3.68129	-0.113762	0.00895022	0.0146675
SRSF11	20.9455	15.1447	-0.46783	1.52359e-13	1.25753e-12
ZNF554	1.46244	1.05688	-0.468571	4.68978e-09	2.33223e-08
IGHV3-73	2.94418	16.4025	2.47798	1.90151e-17	2.15676e-16
DSTNP2	3.28171	3.75148	0.193012	0.00919241	0.0150236
LDLRAD2	0.204242	0.360957	0.821549	2.68563e-14	2.38611e-13
WDR89	4.89829	4.27956	-0.194817	2.48616e-06	7.98893e-06
TMED2-DT	0.438231	0.339034	-0.370262	2.09839e-05	5.71241e-05
RNA5SP219	1.25047	0.863032	-0.534986	3.90656e-05	0.000101661
AL357033.4	0.975102	1.20322	0.303273	0.000214004	0.000487142
AC073288.2	0.204871	0.150892	-0.441197	0.0128386	0.0203167
TMEM165	19.9043	16.9867	-0.228676	0.00347725	0.0062211
PPP2R5B	6.09612	6.86122	0.170572	0.00037339	0.000810641
KRT7	635.759	480.287	-0.404584	0.000163258	0.000379011
AL732292.2	0.558809	0.345341	-0.694334	0.00195287	0.00368325
AC105235.1	0.172738	0.127768	-0.435063	9.97538e-06	2.88585e-05
AL133238.1	0.719348	0.535617	-0.425488	0.000458353	0.000976084
PCMT1	19.3362	21.2844	0.138496	0.000753661	0.00154093
DGKQ	7.7109	5.7081	-0.433888	1.79206e-09	9.43439e-09
BCAT1	2.23314	5.46614	1.29145	2.57319e-20	3.54826e-19
MIR548AA1	0.56382	0.462341	-0.286279	0.00406545	0.00717304
KCNQ3	0.119903	0.174966	0.545209	2.22394e-12	1.63777e-11
AGAP7P	0.190081	0.124134	-0.614718	0.00645391	0.0108945
CHMP2A	68.3477	63.2611	-0.111575	0.00694459	0.0116388
TSPAN33	6.85243	8.47844	0.307183	0.00621852	0.0105324
BRAP	6.73912	6.05908	-0.153461	0.000257637	0.00057757
SSC4D	0.744666	0.746267	0.00309884	0.00145842	0.00281804
MT1A	2.28816	4.70834	1.04103	2.80306e-14	2.48637e-13
KCNJ11	0.591515	0.327809	-0.851561	0.000267828	0.000598503
POPDC3	1.56035	1.80852	0.212945	0.000748606	0.00153146
GAPDHP62	0.263248	0.142429	-0.886181	2.90815e-10	1.69938e-09
OSTN-AS1	0.049472	0.151538	1.61499	3.61756e-09	1.82402e-08
KANK4	0.381008	0.854474	1.16522	5.84362e-24	1.04093e-22
LEMD3	5.69745	5.13285	-0.150557	0.00490411	0.00847861
MSRB2	10.7664	13.2759	0.302268	6.01886e-05	0.000151426
LRP5	22.7437	16.8028	-0.436759	7.66777e-09	3.69481e-08
ADI1	19.5331	16.9669	-0.203203	0.000282914	0.000629302
CXCL3	0.930279	2.0574	1.14509	1.67641e-09	8.86199e-09
AP001434.1	0.383748	0.710248	0.888163	1.78677e-08	8.11158e-08
AL137060.3	0.224901	0.181713	-0.307626	0.0062895	0.010636
TRIM62	5.929	4.4109	-0.426716	1.65928e-09	8.77574e-09
ACVR1B	10.6841	6.97609	-0.614976	5.66507e-18	6.65477e-17
AC007785.3	0.157874	0.103449	-0.609849	0.000524269	0.00110329
ACO1	5.82974	7.32793	0.329973	4.56473e-06	1.40272e-05
AC099066.2	0.100515	0.476498	2.24505	4.34427e-30	1.21662e-28
TRIM27	11.46	9.1377	-0.326708	5.81792e-08	2.45029e-07
MEDAG	0.949958	6.64324	2.80595	3.28841e-41	2.49873e-39
CCM2	7.78	10.0378	0.3676	2.43405e-07	9.22028e-07
SPOCK1	3.44172	7.3028	1.08532	1.94531e-20	2.69959e-19
PAICS	23.2975	18.5599	-0.32799	2.3448e-05	6.32695e-05
DDT	20.7109	19.5013	-0.0868209	0.013283	0.0209528
LMF1	1.7975	1.51009	-0.251357	0.0226514	0.0340405
SYNRG	4.14267	3.48707	-0.248546	1.35319e-05	3.8281e-05
RNF34	7.63715	6.73919	-0.18046	7.10858e-05	0.000176472
USP12-AS2	0.125805	0.187225	0.57358	0.00707272	0.0118334
ATP2C2-AS1	0.585707	0.360771	-0.699095	6.17004e-07	2.19173e-06
RNF216	6.75093	7.55836	0.162986	0.00134166	0.00261053
TNFRSF25	6.51122	4.84904	-0.425231	3.20942e-06	1.01068e-05
HOXC13	2.6203	1.43618	-0.867495	2.63263e-06	8.42349e-06
CA14	0.230447	0.209949	-0.134397	0.000302649	0.000668682
BTF3P5	0.132918	0.0985364	-0.431809	0.0185272	0.0283505
SNX8	6.39198	7.6026	0.250229	2.85444e-06	9.07042e-06
MALT1	3.27894	3.59971	0.134651	0.00117745	0.00231234
GPATCH2	2.38824	2.04157	-0.226265	8.03426e-06	2.36362e-05
AC083899.1	0.552447	0.501851	-0.138577	0.00423944	0.00743897
AC006272.1	0.0854241	0.186223	1.12431	2.1218e-10	1.25883e-09
TSNARE1	4.48517	3.36254	-0.415614	1.47243e-11	9.93134e-11
MMP14	86.1965	178.233	1.04807	4.36784e-26	9.01443e-25
SLC37A4	6.6195	4.91337	-0.430009	5.64699e-10	3.19086e-09
TFEC	0.446558	0.811529	0.861796	3.49721e-38	1.88589e-36
IGHV3-66	0.871264	5.47144	2.65074	4.30116e-26	8.89371e-25
AL023284.4	11.7337	5.61293	-1.06383	2.09322e-15	2.04265e-14
ARHGAP27	9.82109	6.51633	-0.591823	8.13595e-15	7.54311e-14
LINC01615	1.19872	3.18363	1.40917	3.31476e-27	7.38078e-26
C9orf43	0.375864	0.29705	-0.339508	0.000404013	0.000871206
AL355472.2	0.221591	0.150032	-0.562632	0.00616515	0.0104493
NAAA	3.79168	5.24607	0.468398	2.66776e-09	1.37124e-08
HPS6	10.3803	9.3858	-0.14529	0.00359971	0.00642537
AC006001.2	1.55515	1.31313	-0.24405	0.00199163	0.00375061
AL035661.1	23.1133	12.4094	-0.89729	2.48951e-12	1.82408e-11
ZNF691	6.15166	5.893	-0.0619725	0.00601748	0.010215
AC010997.4	0.443633	0.286038	-0.633157	2.90785e-09	1.48725e-08
MT-ND5	2109.75	1206.53	-0.806214	1.53554e-07	6.02245e-07
CAMTA1-DT	1.117	0.867504	-0.364687	0.000670786	0.00138438
AGR2	102.008	39.1263	-1.38247	3.45111e-15	3.30394e-14
ZCWPW1	1.96287	1.61522	-0.281233	0.0138176	0.0217329
AL354919.2	3.39388	0.924256	-1.87657	3.95464e-05	0.000102753
PTP4A1	19.9178	23.5667	0.242691	0.00148372	0.0028631
AC116913.1	0.639326	0.557988	-0.196316	0.0023987	0.00444517
JADE2	3.66081	4.67604	0.353123	0.003677	0.00655096
ARHGAP32	6.57311	5.11486	-0.361881	1.96511e-09	1.02757e-08
VIM-AS1	0.307917	0.811752	1.3985	4.27387e-27	9.4486e-26
AL138689.1	0.295332	0.405322	0.456733	0.00312647	0.00564369
MAGEH1	6.75195	11.2261	0.733485	4.0227e-18	4.77451e-17
AC068669.1	0.138269	0.0731291	-0.918957	1.32152e-09	7.08416e-09
DSTN	85.7573	114.953	0.422712	3.42925e-11	2.22994e-10
AC016717.2	0.297199	0.183593	-0.694916	0.0160724	0.0249507
BCAS3	2.73961	2.43513	-0.16997	0.0100024	0.0161952
SCN4B	0.39292	0.722379	0.878522	1.18625e-08	5.54877e-08
AC073655.2	0.587451	0.393173	-0.579304	1.00111e-05	2.8958e-05
CHST12	1.54215	1.96051	0.346286	1.57954e-08	7.25568e-08
TMEM158	4.0473	12.2818	1.60149	5.41961e-35	2.2349e-33
MRRF	3.60962	3.01179	-0.261226	6.8761e-06	2.04841e-05
RIMS3	0.669395	0.720822	0.106786	0.000993167	0.00197869
FAM180A	0.0674429	0.630641	3.22508	6.61535e-48	1.46699e-45
OLFML3	4.05092	19.2741	2.25035	4.73477e-53	3.11806e-50
SPESP1	1.12312	1.25031	0.154777	8.31776e-10	4.59836e-09
SLC16A5	16.0819	9.5987	-0.744527	7.62112e-05	0.000188293
AC091271.1	1.97691	1.61602	-0.2908	1.08921e-05	3.13063e-05
GATM	5.92147	6.32041	0.0940646	0.0163349	0.0253058
SREBF2-AS1	1.54432	1.15073	-0.424423	1.80525e-07	6.99319e-07
RNU5B-2P	3.35428	2.18968	-0.615279	2.16142e-05	5.86898e-05
RFPL4B	0.0514974	0.18108	1.81405	7.67475e-05	0.00018951
DTNB-AS1	0.14859	0.565013	1.92695	6.02245e-12	4.24521e-11
TREML3P	0.263584	0.358016	0.441759	2.94231e-09	1.50311e-08
WHAMMP3	0.184617	0.233001	0.335804	5.84136e-05	0.000147267
PKD1P5	0.167853	0.103982	-0.69086	0.000291218	0.000645991
AC004076.2	0.342648	0.236423	-0.535356	1.04485e-08	4.9373e-08
LINC01857	0.190305	1.16588	2.61504	2.4581e-29	6.52252e-28
MYH16	0.116661	0.374167	1.68135	0.0010335	0.00205114
SLC7A8	13.2796	9.40831	-0.497207	0.0247544	0.0368517
PNMA1	9.80519	15.2034	0.632779	1.16965e-16	1.24603e-15
OPTN	17.278	25.9033	0.584196	1.55495e-12	1.16766e-11
AC090772.1	0.147117	0.12493	-0.235844	0.00295039	0.00535633
AL096855.2	0.159866	0.114632	-0.479851	0.00343037	0.00614532
CDC7	5.16331	3.91705	-0.398528	0.000452252	0.00096413
FHDC1	3.47138	2.72193	-0.350882	0.0057781	0.00984552
ZNF32	23.7043	20.696	-0.195793	0.00171565	0.00327028
AL035252.4	0.278431	0.165901	-0.746993	1.25667e-05	3.57445e-05
LINC00667	2.6962	2.91926	0.114675	0.0315783	0.0459528
CPNE5	0.699362	2.03781	1.54291	2.81944e-27	6.36261e-26
OMD	0.0927394	1.06524	3.52186	2.66699e-46	4.49295e-44
FOXA1	31.1981	13.3575	-1.22381	3.70248e-20	5.03521e-19
DGAT2	8.67362	7.1069	-0.287415	4.36556e-05	0.000112488
N4BP2L2	4.48236	3.81137	-0.233951	0.000122332	0.00029128
AC120036.4	0.282293	0.168409	-0.745227	0.00335767	0.00602351
INPP5E	7.2641	6.01099	-0.273182	5.65883e-05	0.000142997
PRR3	4.55172	3.63188	-0.325696	4.31743e-06	1.33163e-05
RXRA	19.5345	12.8759	-0.601355	4.20468e-14	3.67563e-13
DOCK4	0.663945	1.18732	0.838568	1.71691e-18	2.10683e-17
AC004241.3	1.55338	1.18973	-0.384778	4.90918e-07	1.7722e-06
ZNF780B	1.80158	1.2509	-0.526297	2.64203e-07	9.9165e-07
ZNF8	1.48314	1.18429	-0.324626	4.5829e-06	1.40791e-05
AP003973.2	0.0539856	0.128089	1.2465	8.71745e-14	7.42059e-13
TNIP3	0.14831	0.558047	1.91178	9.28684e-20	1.23363e-18
AC091057.1	1.00027	0.758105	-0.399922	3.17082e-06	9.99424e-06
CACTIN-AS1	0.191922	0.147158	-0.383155	0.00377075	0.00669875
GAS8	4.00895	3.01328	-0.411889	1.4464e-10	8.77287e-10
TMEM201	5.28522	4.06756	-0.377799	2.57706e-08	1.14388e-07
AL117327.1	0.646203	0.466832	-0.469084	0.000813445	0.00165228
MAPK11	3.493	5.43891	0.63885	4.23387e-12	3.03665e-11
AC100827.2	0.119765	0.0875301	-0.452355	5.69744e-06	1.72063e-05
SPATA9	0.122677	0.135301	0.14131	0.00879909	0.0144427
NPIPA3	0.223675	0.116305	-0.943483	1.32358e-06	4.45264e-06
BNIP3P24	0.40301	0.300549	-0.423218	0.0179145	0.0274981
PRPSAP2	6.033	5.15933	-0.22569	0.000727961	0.00149246
ZNF354B	2.19355	1.76066	-0.317152	9.47364e-05	0.000229983
FUOM	9.17483	10.4647	0.189776	5.56347e-06	1.68345e-05
ERCC6	1.17199	0.903253	-0.37576	4.82809e-08	2.05491e-07
TFB1M	4.12533	3.29062	-0.32615	5.66143e-07	2.02193e-06
TLE5	108.316	75.8743	-0.513569	7.82439e-11	4.87919e-10
PYCR1	20.2303	22.7416	0.16882	0.00381591	0.00677289
TULP1	0.254703	0.184473	-0.465403	1.08611e-06	3.70714e-06
HS3ST1	5.27691	3.34278	-0.658644	3.76915e-06	1.17469e-05
RPL9P32	0.341377	0.328539	-0.0553006	0.0126171	0.0200069
CADM3	0.217324	1.98792	3.19334	9.80994e-31	2.90054e-29
AC092338.1	0.243462	0.228523	-0.0913547	1.10984e-05	3.18487e-05
BTF3L4P2	3.61183	3.1729	-0.186928	0.023657	0.0353829
GOLGA6L5P	0.133015	0.0781061	-0.768083	5.32626e-07	1.90976e-06
RAB42	1.35558	2.30637	0.766714	1.09842e-16	1.17359e-15
THRSP	0.0715141	1.77543	4.6338	0.00023954	0.000540008
NIPBL	7.42858	6.53499	-0.184902	0.00180008	0.00341803
LINC01752	1.33385	1.02375	-0.38174	0.0320886	0.0466142
HEPHL1	1.08105	1.71207	0.663309	0.0120358	0.0191873
KRT13	677.335	323.611	-1.06561	7.65365e-06	2.26052e-05
EFCAB14-AS1	0.170916	0.1617	-0.0799686	0.00169346	0.00323167
AC067945.2	0.10626	0.194616	0.873036	2.03604e-07	7.8117e-07
SNORA26	5.60477	3.74088	-0.583276	6.06443e-11	3.82339e-10
MIR6739	0.755313	0.376525	-1.00433	2.94298e-08	1.2952e-07
ASXL1	9.35412	7.78814	-0.264322	0.00805727	0.0133329
GMPPA	8.48795	9.97575	0.233009	6.45463e-07	2.28717e-06
RALA	18.1701	21.8228	0.264272	0.00361889	0.00645749
APP	101.264	127.741	0.335098	1.4595e-05	4.10163e-05
AC021945.1	0.13094	0.0992431	-0.399867	0.00383629	0.0068074
ARHGAP31-AS1	0.400576	0.480225	0.261634	0.000185811	0.000427577
NECAP2	14.0496	16.7869	0.256808	1.80797e-08	8.19926e-08
PCCB	6.32334	5.27755	-0.260817	5.40469e-05	0.000137101
ABLIM2	0.451068	0.689962	0.613174	6.34107e-10	3.55532e-09
ESRRG	0.315158	0.115519	-1.44795	2.62106e-08	1.16152e-07
MIR3186	0.484227	0.343574	-0.495063	0.00288272	0.00524728
BMP8A	0.324785	0.550788	0.762013	9.72697e-11	6.02069e-10
AL031058.1	2.66329	3.5183	0.401673	0.000167659	0.000388233
AC100797.1	0.311152	0.18213	-0.772652	0.000288409	0.000640317
SKIL	12.3737	15.6442	0.338355	0.003677	0.00655096
AL441992.1	0.249391	0.237389	-0.0711524	0.00432122	0.00756841
CBFA2T3	0.759875	0.854198	0.168807	1.5365e-06	5.10493e-06
AL391152.1	0.19708	0.115194	-0.774721	0.000475726	0.00100903
AC134879.2	0.112134	0.723848	2.69047	1.08564e-17	1.25228e-16
RIOX2	4.80503	4.42157	-0.119986	0.0299712	0.0438461
AC078802.1	0.324419	0.22277	-0.542303	0.000141026	0.000332044
ERVFRD-1	0.118806	0.24542	1.04665	9.06617e-08	3.69933e-07
LRRC37B	1.46409	1.16085	-0.334822	1.01661e-05	2.93595e-05
AC004024.1	0.188289	0.114626	-0.716013	6.71482e-08	2.79713e-07
PLA2G4F	4.72096	2.45049	-0.946008	7.48521e-11	4.67488e-10
FTLP3	2.61073	4.67781	0.841377	3.88025e-11	2.50745e-10
KCNE4	0.5066	2.76745	2.44964	1.49393e-53	1.218e-50
FAM160A1-DT	0.759205	0.550898	-0.462703	5.92605e-06	1.78496e-05
AP003119.3	0.935417	0.830643	-0.171382	0.00102895	0.00204304
SCARF1	1.38559	2.28025	0.718693	3.16548e-15	3.0439e-14
ADAMTS5	0.414411	0.848452	1.03377	6.11879e-24	1.08816e-22
C1QTNF3	1.4148	2.91877	1.04476	0.000897946	0.00180955
SNORD12B	2.81471	2.26269	-0.314946	0.00050805	0.00107235
IL3RA	3.60393	7.23638	1.00569	2.91709e-23	4.96042e-22
VN1R81P	2.12641	1.31763	-0.690477	4.34709e-07	1.58279e-06
CD47	14.8843	18.2068	0.290685	0.000435605	0.000931749
MIR590	1.37653	0.900296	-0.612564	3.46586e-05	9.09553e-05
ACSS2	9.78427	7.9495	-0.2996	0.0271396	0.0400243
ATXN2L	25.966	21.4312	-0.276911	4.11685e-08	1.76988e-07
PPP2CB	13.1448	14.3385	0.125406	0.0178784	0.0274466
UBA52P7	0.377247	0.207008	-0.865822	0.00937404	0.0152791
LINC02550	0.344517	0.638016	0.889018	6.23003e-14	5.3684e-13
BX119917.1	0.100214	0.139008	0.47208	4.76781e-10	2.72105e-09
GLIS1	0.171048	0.657071	1.94165	4.91037e-38	2.58383e-36
AGT	1.63359	3.76405	1.20424	5.62962e-06	1.70181e-05
AL356299.3	0.544736	0.397596	-0.454256	1.60965e-05	4.4773e-05
AC091153.4	0.132525	0.107093	-0.307408	0.00610884	0.0103623
Z69890.1	0.14545	0.107296	-0.438932	0.00614218	0.0104144
ASTL	0.391458	0.170006	-1.20327	4.20061e-09	2.09953e-08
SH2B1	11.9732	8.38905	-0.51323	8.57127e-12	5.92464e-11
ARL11	0.799826	1.29094	0.690669	1.11882e-10	6.85679e-10
ANKRD65	32.4815	24.424	-0.411315	0.000428839	0.000918814
GALNT18	3.04667	4.82555	0.66346	4.69364e-11	2.99654e-10
LINC01560	2.34735	2.09205	-0.166112	0.0332587	0.0481498
AC090515.5	0.323263	0.473263	0.549936	4.53238e-10	2.59341e-09
LINC01876	0.762583	0.558916	-0.448262	0.0161851	0.0251074
AC006557.6	0.255362	0.197564	-0.370226	0.00792807	0.0131381
SCNN1A	24.3677	14.1997	-0.77911	0.000180941	0.000417167
AC084783.1	0.068923	0.186006	1.43229	8.7136e-05	0.000212745
TRAPPC11	5.82909	5.33453	-0.127909	0.00768877	0.0127756
CYP4F3	4.53072	3.03759	-0.576815	3.05875e-09	1.5593e-08
FRA10AC1	2.50202	2.22313	-0.170502	0.00279591	0.00510423
SMUG1	9.71589	7.46261	-0.380665	1.61159e-13	1.32814e-12
INHBB	2.86052	3.64377	0.349151	1.12734e-05	3.22997e-05
LINC02202	0.0669728	0.178147	1.41142	9.1855e-21	1.30045e-19
IZUMO4	1.50283	0.943474	-0.671629	4.48968e-12	3.21164e-11
AL117379.1	1.97956	1.51716	-0.383804	0.000614047	0.00127613
PLCXD1	6.70842	5.98401	-0.16486	0.00349584	0.00625127
HNRNPA1P38	0.367113	0.323837	-0.180956	0.0104432	0.0168349
RBP1	6.78152	11.2884	0.735167	1.11387e-16	1.18893e-15
AC037487.3	1.38982	0.936257	-0.569919	0.0130118	0.0205638
AC009549.1	0.29159	0.748381	1.35983	1.55682e-18	1.91362e-17
ZNF692	14.3134	8.07688	-0.825498	7.1003e-19	8.95033e-18
TMUB2	17.1918	14.9799	-0.198691	4.28317e-06	1.32181e-05
AC007998.2	0.147551	0.118841	-0.312176	0.019965	0.0303582
SYNGAP1	1.73887	1.38501	-0.328251	2.09839e-05	5.71241e-05
NECTIN4	73.526	67.4627	-0.124164	2.20849e-06	7.157e-06
ALOX5AP	3.24448	12.1724	1.90755	2.77648e-39	1.74894e-37
AC002310.1	1.016	0.874824	-0.215838	0.0309268	0.0450923
DDX19B	4.77696	4.54059	-0.0732157	0.0242264	0.0361426
TMEM177	4.364	3.7051	-0.236138	0.000627318	0.00130172
ZNF24	8.9802	7.56453	-0.247497	3.83626e-05	9.99875e-05
SMPD2	10.4664	8.26483	-0.340713	1.42215e-07	5.60909e-07
TBX4	0.249573	1.08092	2.11473	2.11961e-12	1.56465e-11
AC008966.1	0.785103	0.687031	-0.192506	0.00793923	0.0131526
GJC3	0.303719	0.191094	-0.66845	0.000451855	0.000963379
NUCB1	84.8512	102.417	0.271446	1.19177e-07	4.75135e-07
SULT1B1	0.407519	0.508527	0.319457	2.77442e-06	8.83603e-06
EZH1	5.26615	4.65891	-0.176757	0.0148755	0.0232471
RPS6P12	0.220741	0.140127	-0.655616	0.00168326	0.00321391
GSTA2	2.10663	1.01754	-1.04985	0.0164364	0.0254467
OR2A7	0.468273	0.37136	-0.33453	0.00941651	0.0153392
CYP2C9	1.27283	0.269967	-2.23719	1.78867e-06	5.89497e-06
NFATC4	2.8656	3.63549	0.34331	1.29299e-05	3.67069e-05
ZNF831	0.0478049	0.192285	2.00801	7.68457e-26	1.54917e-24
AC090198.1	1.1251	0.853885	-0.39794	2.67142e-07	1.00164e-06
PRRC2A	37.4379	33.2451	-0.171357	0.000685195	0.00141117
NOXA1	9.36363	5.23685	-0.838367	3.01271e-09	1.53691e-08
ADAMDEC1	0.829071	4.63302	2.48238	3.30231e-31	1.00936e-29
CFH	8.5411	10.3768	0.280873	9.70701e-08	3.93348e-07
MRM2	15.2352	13.8896	-0.133399	0.00441471	0.00771661
CLIP4	2.63165	3.2475	0.303362	0.00156206	0.00300148
REEP2	1.19215	1.55684	0.385054	6.2261e-18	7.2941e-17
TIGD4	0.177737	0.123621	-0.523818	9.34996e-07	3.2212e-06
ANGPTL6	0.164177	0.277286	0.756125	3.64261e-08	1.5788e-07
FURIN	33.9942	38.8275	0.191793	0.0337427	0.0487888
TH2LCRR	0.212305	0.150034	-0.500847	2.2332e-06	7.23278e-06
AC004080.1	4.64626	2.65137	-0.809331	2.2039e-06	7.14745e-06
RPL21P44	0.189118	0.149347	-0.340619	0.000421785	0.000905754
LEKR1	0.199429	0.156171	-0.352751	2.50562e-05	6.72913e-05
LINC01275	0.105682	0.148672	0.492408	3.17091e-06	9.99424e-06
AC009084.2	0.221999	0.132116	-0.748749	1.5948e-08	7.31996e-08
KAT7	3.96086	3.52809	-0.166926	0.0216356	0.0326404
MSI2	5.26265	3.3054	-0.670967	3.28657e-13	2.63946e-12
RAB43P1	0.907428	1.01229	0.157764	0.0169377	0.026152
EXOSC8	8.03975	7.18484	-0.162194	0.025401	0.0377291
TAF9P3	0.776448	0.502957	-0.626454	2.0589e-05	5.61547e-05
VN1R42P	0.523668	0.370576	-0.498882	0.00058917	0.00122901
KRTAP5-10	0.918403	0.292832	-1.64906	1.5651e-11	1.05336e-10
IMP4	18.8914	16.8784	-0.162549	0.00921471	0.0150533
ELF3	86.205	54.9229	-0.650365	1.01542e-09	5.53062e-09
LINC02672	5.49412	2.16584	-1.34296	2.26683e-06	7.33186e-06
CHRDL1	0.407606	2.79591	2.77807	2.64565e-20	3.64356e-19
ZNF398	4.80716	4.25981	-0.174398	0.000871594	0.00176036
ABAT	3.67206	2.65604	-0.467312	0.000149194	0.000349535
SOX5	0.0993644	0.157034	0.66028	4.62662e-14	4.02343e-13
ARHGAP45	4.51473	8.61747	0.932625	1.42783e-15	1.41172e-14
AC010247.1	0.0566456	0.214979	1.92416	1.07462e-16	1.14986e-15
ABCA1	3.83382	5.79566	0.596191	1.85091e-06	6.08347e-06
IGFL4	0.104956	0.124411	0.245334	0.0192756	0.0293983
HSPA4	32.5178	29.0717	-0.161618	9.5389e-05	0.000231464
JPH1	2.30968	1.60666	-0.523632	0.00667219	0.0112221
PLEKHM1P1	3.32428	2.20864	-0.589881	5.91723e-13	4.63065e-12
CYP2C8	0.515297	0.220846	-1.22236	0.000905734	0.00182304
CPEB1	0.0415963	0.190048	2.19184	1.33266e-36	6.21488e-35
IGLV2-18	0.973013	8.8905	3.19173	8.32933e-21	1.18155e-19
ZNF654	3.55412	2.9621	-0.262873	0.000293096	0.00064949
PCGF3	14.7033	9.14116	-0.685695	2.46036e-17	2.77039e-16
FRAT2	11.2577	8.13348	-0.468966	2.49731e-09	1.28942e-08
AL512631.1	0.047085	0.215172	2.19215	0.00993118	0.0160931
ERN2	5.70677	1.67646	-1.76725	8.97568e-08	3.66584e-07
ZNF140	3.13626	2.41479	-0.377146	6.04649e-09	2.95021e-08
VAPB	6.79603	5.94897	-0.192052	0.00132243	0.00257587
RPL11P3	0.309366	0.307257	-0.00986884	0.00558633	0.00954644
TCEANC2	1.31299	1.06403	-0.303326	5.03837e-07	1.81462e-06
AC068196.1	0.129237	0.0806427	-0.680409	0.000723819	0.00148495
NUP35	3.25864	2.86877	-0.183837	0.000293096	0.00064949
N4BP3	2.71416	2.38438	-0.18689	0.00218346	0.00408321
LYVE1	0.372877	3.58944	3.26699	5.26391e-31	1.58662e-29
FEM1A	0.409605	0.313771	-0.384523	0.000787267	0.00160376
TMEM86A	1.88394	2.2754	0.272369	2.50562e-05	6.72913e-05
IGLV2-23	9.76573	84.9789	3.1213	1.27238e-28	3.19669e-27
FKBP1C	0.426496	0.524289	0.29783	3.78428e-06	1.17907e-05
AC046143.2	2.30326	1.97766	-0.219884	0.0242788	0.0362132
ADGRG5	0.214896	0.635085	1.56331	4.32133e-16	4.43605e-15
CCNJL	3.08721	2.69709	-0.194899	0.0138496	0.021777
FOXD1	1.42604	1.71856	0.26918	5.4157e-05	0.000137332
Z82206.1	0.102511	0.130223	0.3452	0.0174771	0.026895
PYGO1	0.56384	0.735899	0.384222	1.22554e-11	8.3334e-11
ZC3H7B	9.71315	8.6473	-0.167689	0.00154875	0.00297747
SRSF1	67.1555	57.3131	-0.228639	1.34009e-10	8.16421e-10
NIPAL1	6.47356	5.2166	-0.31145	7.34734e-06	2.17715e-05
AC005332.1	0.271072	0.201458	-0.428194	7.85682e-07	2.74156e-06
WDR19	2.04204	1.75287	-0.220293	0.0172463	0.0265757
PARAL1	0.0304822	0.374418	3.61861	1.51702e-08	6.98426e-08
AC096536.1	0.172808	0.129937	-0.411363	0.00950635	0.0154702
ORC4	3.23103	2.67301	-0.273527	5.012e-08	2.12487e-07
LINC01943	0.271629	0.915909	1.75357	3.16622e-39	1.97158e-37
PITPNM2	1.54497	1.9184	0.312321	7.41205e-05	0.00018344
NOCT	2.57562	3.21969	0.322003	3.13267e-06	9.88516e-06
CA9	24.5531	16.0316	-0.61499	3.70922e-06	1.15717e-05
C9orf152	1.3412	0.873503	-0.618641	8.26443e-08	3.39577e-07
SLC25A16	2.69918	2.20162	-0.293955	4.06351e-05	0.00010538
PVR	12.7073	16.9905	0.419066	1.95675e-07	7.53706e-07
BTBD10	10.8882	9.58134	-0.184465	0.000219679	0.000498805
ZNF620	1.39429	0.820886	-0.764272	1.35894e-11	9.19442e-11
AC027682.4	0.313556	0.227013	-0.465948	0.0108749	0.0174654
TAPBP	64.4514	81.1554	0.332475	6.84076e-05	0.000170564
MIEF1	5.89956	5.26724	-0.163559	0.00468084	0.00812622
HPD	0.254071	0.792416	1.64102	1.00227e-07	4.05008e-07
SLC25A34-AS1	0.0719486	0.161253	1.16429	8.57245e-07	2.97171e-06
TEX41	0.112853	0.117837	0.0623455	6.44868e-12	4.51928e-11
AC018738.1	41.4099	29.8849	-0.47056	0.000981498	0.00195741
AP001207.3	9.11425	6.70367	-0.443174	0.000225767	0.000511559
RPL12P25	0.3678	0.29255	-0.330239	0.00799653	0.0132455
UNK	7.38249	5.81815	-0.343548	8.64537e-07	2.99412e-06
AP001107.8	0.25536	0.186491	-0.453429	2.34877e-05	6.33688e-05
TMCO4	11.573	9.07196	-0.351282	2.22701e-07	8.48482e-07
ZNF585B	2.06526	1.80394	-0.195171	0.00145425	0.00281122
POLR1C	14.943	12.2179	-0.290472	1.98621e-12	1.47118e-11
GPCPD1	4.46147	4.79341	0.103533	0.00141714	0.0027456
C19orf18	1.48279	1.1091	-0.418931	0.00611724	0.0103746
CWC25	8.27064	6.41093	-0.367466	4.41374e-11	2.82865e-10
SCAMP1-AS1	3.72784	3.08073	-0.275067	0.000124839	0.000296893
AP2S1	62.3501	74.3366	0.253682	0.000221843	0.000503509
RSPO3	0.214728	1.73562	3.01487	4.44023e-50	1.44023e-47
SASS6	3.04292	2.49727	-0.285107	5.80033e-05	0.000146267
AC004453.1	6.65229	5.15691	-0.367345	0.0181207	0.0277831
LINC02605	0.148077	0.203852	0.461174	0.0022153	0.00413741
GFM2	7.13183	6.0418	-0.239293	4.18187e-05	0.000108204
EFCAB7	1.19741	0.947658	-0.337474	2.68593e-06	8.57887e-06
AL355607.1	0.349774	0.704529	1.01024	0.000580763	0.00121299
AC007663.3	0.39848	0.334876	-0.250883	0.0231473	0.0347122
PCDHB11	1.00405	1.04261	0.0543747	0.00835927	0.0137927
RPL3P2	0.557085	0.447153	-0.317128	0.025951	0.0384462
ZNF192P1	0.394485	0.273814	-0.526773	0.0252109	0.0374825
ZNF559	3.11104	2.46736	-0.334426	3.14365e-05	8.30207e-05
RNF128	39.2016	19.4676	-1.00984	2.17223e-13	1.77136e-12
SMS	48.3277	52.2653	0.113004	0.00724493	0.0121011
ZSCAN2	1.96837	1.5156	-0.377105	2.98733e-05	7.91234e-05
ELMOD2	5.2616	4.44717	-0.242613	1.56223e-06	5.18405e-06
MRPL40P1	0.485681	0.318553	-0.608476	0.032372	0.0469695
C10orf99	78.069	57.1941	-0.448882	2.86227e-06	9.09397e-06
MIR193A	0.166928	0.311535	0.900173	8.2183e-05	0.000201398
AC027288.3	0.0878489	0.278788	1.66607	9.62595e-25	1.81275e-23
AC024267.4	0.546741	0.281787	-0.956249	3.83539e-09	1.92897e-08
AC024940.2	0.627595	0.407039	-0.624665	0.00706686	0.0118246
DHRS3	72.0521	39.1222	-0.881054	1.33488e-07	5.28699e-07
NR2F2-AS1	0.159963	0.194655	0.283179	0.0138817	0.0218211
AL627389.1	0.143049	0.0922963	-0.632168	0.0179695	0.0275747
LGALS4	13.9945	3.64685	-1.94013	1.29526e-06	4.36145e-06
NFIX	4.45289	8.2001	0.880901	9.00788e-18	1.04349e-16
ZMYND15	0.646152	1.29039	0.997859	4.11116e-19	5.24934e-18
KRT31	4.49622	3.56691	-0.334037	0.00571249	0.00974365
IGHV3-76	0.0589643	0.290633	2.30128	2.22846e-14	1.99214e-13
FAAP100	12.8439	10.8825	-0.239077	1.19177e-07	4.75135e-07
SH3PXD2A	6.99692	8.58401	0.294933	1.23535e-05	3.51809e-05
C1orf52	6.09254	5.30724	-0.199083	2.07681e-06	6.77472e-06
LXN	12.5797	16.8288	0.419831	2.14561e-05	5.83e-05
SLC16A4	1.0125	1.44639	0.514531	2.62333e-17	2.94475e-16
PPIP5K2	2.02522	1.73869	-0.220077	0.000987316	0.00196775
CD1D	0.443716	1.19157	1.42515	3.14309e-27	7.0129e-26
FPR3	1.87382	9.91428	2.40353	3.87587e-44	4.31951e-42
FLVCR2	1.15282	1.98393	0.783191	2.7709e-15	2.67513e-14
ANXA6	6.39132	28.0846	2.13559	5.68867e-54	5.51552e-51
EPC1	2.5681	2.28902	-0.165969	0.00153993	0.00296209
AC079921.1	0.0953728	0.158647	0.734166	0.000132808	0.000314024
LINC01140	0.0782796	0.128522	0.715304	5.04915e-13	3.9771e-12
AC127496.2	0.206372	0.118342	-0.802288	0.000272753	0.000608884
RAMP2	8.9552	14.0163	0.646307	2.92261e-09	1.4941e-08
ABHD10	10.5613	9.64039	-0.131625	0.00030852	0.000680409
ZNF91	3.56671	2.45152	-0.540915	6.55223e-07	2.31797e-06
TBX3	44.509	17.7685	-1.32478	6.59963e-16	6.70201e-15
LTBP1	11.1582	18.2661	0.711055	1.27333e-15	1.26125e-14
RCC2	75.6518	61.9518	-0.288228	3.94997e-07	1.44586e-06
LETMD1	10.0124	7.79325	-0.361495	2.45898e-10	1.44781e-09
AC078795.1	0.189627	0.121172	-0.646115	6.32149e-09	3.07666e-08
RIMKLA	0.707248	0.307938	-1.19958	1.12847e-07	4.52469e-07
PARD3-AS1	1.31461	0.952679	-0.464568	7.98501e-05	0.000196279
CALD1	9.05471	35.7563	1.98146	6.11801e-50	1.82132e-47
AC026167.1	0.86941	0.458035	-0.92458	0.0024437	0.00451932
KIF25	0.083093	0.12384	0.575672	0.0284518	0.0418204
IL20RA	7.35329	5.07974	-0.533633	6.39875e-08	2.67779e-07
TPD52	10.2333	8.12101	-0.333543	2.84882e-05	7.57409e-05
CELF2	0.62574	2.05776	1.71744	1.17892e-37	5.97211e-36
PRKD1	1.41948	1.95534	0.462055	4.36556e-05	0.000112488
AL158207.1	0.289369	0.199134	-0.539171	0.0048846	0.0084516
CD84	0.286558	1.5513	2.43658	5.76751e-45	7.59634e-43
SMPD4	11.2506	9.78778	-0.200947	0.000159497	0.000370754
ZNF793-AS1	1.94403	1.6026	-0.278628	0.00271344	0.00496655
LINC01374	0.104957	0.170719	0.701828	1.12547e-07	4.51599e-07
DUSP22	4.87442	5.81099	0.253553	1.39632e-06	4.68067e-06
LYPLAL1-DT	0.0573887	0.131901	1.20062	1.31491e-05	3.72661e-05
MRAS	1.85533	4.1341	1.1559	1.44454e-28	3.59184e-27
ZNF222	2.49175	1.72026	-0.534533	2.44488e-07	9.25645e-07
FUNDC1	15.148	12.4753	-0.280048	2.98631e-08	1.3132e-07
RPL19	648.932	564.509	-0.201072	4.70093e-07	1.70325e-06
PLAAT4	32.4516	67.8886	1.06488	4.89948e-14	4.25222e-13
AL662899.2	1.57846	1.12404	-0.489827	5.48534e-08	2.31516e-07
SPDYA	0.332426	0.222799	-0.577289	2.56743e-14	2.28576e-13
BTBD16	29.1427	7.94952	-1.87419	3.47106e-14	3.05404e-13
KCNJ2-AS1	0.130759	0.169757	0.376562	4.48794e-11	2.8745e-10
AC121761.2	0.615903	0.438701	-0.489465	0.0162608	0.0252091
REX1BD	12.8001	11.0012	-0.218502	0.0101474	0.0164166
ATP1B1	60.9182	42.578	-0.516765	0.000254321	0.000570844
FHOD1	4.74558	6.539	0.462484	4.288e-10	2.45876e-09
AC053503.3	0.15178	2.02753	3.73967	1.15004e-20	1.6166e-19
AC024940.6	0.409274	0.273822	-0.579827	1.68526e-08	7.69898e-08
STX1B	0.139007	0.215504	0.632561	7.03096e-21	1.0026e-19
AC010226.1	0.332432	0.43716	0.395101	1.99734e-06	6.53611e-06
HAAO	1.32284	2.19725	0.732057	1.62144e-12	1.21507e-11
AC011375.1	0.503707	0.232788	-1.11357	1.62433e-10	9.77838e-10
PPP1R13L	27.9901	24.3504	-0.200967	0.0127073	0.0201309
MMP9	7.46302	95.3106	3.67481	1.18621e-31	3.71452e-30
SIRT5	3.85579	3.19268	-0.27226	1.55576e-06	5.16337e-06
UBE2E3	23.0224	21.2419	-0.116128	0.0339519	0.0490588
STX2	1.67062	3.15982	0.919457	2.28273e-24	4.17227e-23
PLEKHA7	5.75055	3.35198	-0.778689	3.94571e-12	2.83747e-11
PDK1	1.79648	1.57036	-0.19408	0.00597193	0.010144
NRTN	0.996088	1.03486	0.055092	0.000602876	0.00125484
AC112491.1	3.01582	2.39009	-0.335483	0.0161872	0.0251074
SMOX	4.69185	7.18379	0.614589	1.88377e-05	5.17613e-05
RFTN1	4.1597	9.60224	1.20689	2.57364e-33	9.06488e-32
NCBP2-AS1	0.456671	0.286732	-0.671451	1.00882e-06	3.46235e-06
LINC01537	0.209247	0.265653	0.344336	9.82044e-05	0.000237871
SPAG4	13.262	8.02132	-0.725385	2.60173e-08	1.15366e-07
RAB3B	0.861487	0.467795	-0.880952	0.0198981	0.0302608
GTF2IRD1	9.77784	7.53523	-0.375865	8.07185e-10	4.47151e-09
ZNF708	2.0847	1.41298	-0.561093	1.1703e-07	4.67431e-07
Z95115.1	2.16008	1.70255	-0.343389	5.23832e-07	1.8804e-06
KMT5B	6.68975	5.50067	-0.282344	4.39443e-09	2.19036e-08
TMPO-AS1	1.6793	1.31923	-0.348169	0.00459653	0.00799902
HIBCH	4.7454	3.48455	-0.445558	2.95235e-09	1.50717e-08
ZHX2	5.15793	6.0267	0.224577	6.6056e-05	0.000165136
SLC9A3-AS1	4.85179	3.41238	-0.507739	8.00048e-05	0.000196593
GPR27	3.58853	1.97674	-0.860269	6.60559e-05	0.000165136
ZSCAN30	1.52347	1.19278	-0.353035	0.000319561	0.000702763
AL450405.1	14.9738	10.9786	-0.447744	0.0338123	0.04887
TTC39A-AS1	0.167729	0.131306	-0.353195	0.000515289	0.00108651
AC091544.4	2.12563	0.553205	-1.942	1.88165e-15	1.84531e-14
CDC20P1	0.400535	0.440433	0.136995	0.00440801	0.00770779
BIRC2	12.0885	16.6869	0.465082	0.000195852	0.000448547
TRAV23DV6	0.0538713	0.254525	2.24022	4.04544e-21	5.86886e-20
XBP1P1	0.269874	0.18625	-0.535045	2.95887e-08	1.30193e-07
CPTP	23.2555	19.3187	-0.267577	1.62163e-06	5.36886e-06
LIPK	0.845332	0.2897	-1.54496	0.0239584	0.0357993
APTR	2.57177	2.2322	-0.204296	0.00722694	0.0120738
CLIP2	3.91633	5.37994	0.458088	4.58585e-08	1.95911e-07
LRRC8C	1.1002	1.67336	0.604986	1.85201e-08	8.39196e-08
ANKRD23	0.381364	0.309346	-0.301948	0.00100793	0.00200553
RNU6-377P	0.444914	0.324598	-0.454872	0.000120004	0.000286144
SNHG26	0.672328	0.86521	0.363887	0.000255147	0.000572578
PLK3	7.29261	9.01348	0.305649	0.000201736	0.000461098
AC010320.4	0.342954	0.277401	-0.306043	0.0043946	0.00768701
AC005523.1	0.271706	0.205524	-0.402735	0.0141354	0.0221878
NFS1	6.27105	5.2862	-0.246476	7.10735e-07	2.49769e-06
HMCN2	0.109043	0.281768	1.36961	3.9593e-10	2.2793e-09
SSH1	3.42762	4.05894	0.243896	0.000150195	0.000351654
IGHV3-35	0.194362	0.847271	2.12408	1.75636e-18	2.15159e-17
KCND3	0.624184	0.918646	0.557537	1.1562e-10	7.0799e-10
AC011477.1	3.15303	2.36162	-0.416959	4.51959e-06	1.38984e-05
RAB33A	0.668258	1.18786	0.829883	2.63434e-22	4.16663e-21
IGKV2-24	4.58726	17.8508	1.96029	1.3361e-19	1.75233e-18
DNAJC14	5.45252	4.58295	-0.250647	0.00096709	0.00193276
ORC2	4.97569	4.1145	-0.274179	1.00474e-08	4.76434e-08
ACACA	7.73909	6.1581	-0.329679	5.14853e-07	1.85153e-06
FES	5.02118	6.07136	0.273992	0.00174997	0.00333044
GPATCH1	3.99036	3.1974	-0.31962	8.82166e-10	4.85717e-09
GLCCI1	3.78603	3.2352	-0.226832	0.00850364	0.0140118
SPRYD3	19.4084	21.5875	0.153508	0.000409125	0.000881268
PRELID3B	35.5614	29.8825	-0.251012	1.76785e-05	4.88294e-05
CEP170B	14.911	11.4001	-0.387328	1.18041e-09	6.37014e-09
ZMYM6	1.53424	1.29787	-0.241382	1.73962e-08	7.91241e-08
IGKV2D-29	2.318	14.957	2.68987	8.27277e-21	1.17429e-19
RAI14	14.0092	15.6202	0.157038	0.00236587	0.00439258
ZNF605	1.74766	1.30053	-0.42633	1.57954e-08	7.25568e-08
ZBTB7C	8.46151	4.12863	-1.03525	5.09012e-14	4.41238e-13
CFAP73	0.272128	0.208802	-0.382155	2.75215e-06	8.76976e-06
RPL12P14	0.391868	0.469497	0.260748	0.00665442	0.0111974
MRPL3	38.0339	34.754	-0.130106	0.00511061	0.00880759
IQGAP3	7.81455	6.36439	-0.29614	0.0102944	0.0166246
FFAR4	0.129309	0.369924	1.51641	1.11045e-12	8.4586e-12
AC016027.5	0.175254	0.161339	-0.119358	0.00312296	0.00563783
SFMBT2	0.501451	1.03289	1.0425	3.21543e-21	4.69293e-20
AC004596.1	0.829469	0.603007	-0.460014	1.5386e-05	4.30115e-05
VILL	7.15309	3.56901	-1.00304	2.25141e-05	6.09388e-05
PRR36	4.99061	2.15661	-1.21045	5.05391e-10	2.87217e-09
SYNDIG1	0.333473	1.62098	2.28123	1.28828e-41	1.02178e-39
PPP2R1B	6.2597	5.79172	-0.112102	0.0293483	0.043016
TMEM218	3.59887	3.26159	-0.141971	0.0106446	0.0171304
IGKV1-33	0.101722	0.791596	2.96013	3.4404e-17	3.84207e-16
ARFGEF2	8.6992	7.37722	-0.237805	0.000112004	0.000268394
AC011352.1	0.0742803	0.174884	1.23535	1.87787e-15	1.84243e-14
KREMEN2	1.36641	1.69369	0.309782	0.0125595	0.0199214
WASHC1	5.82318	4.46679	-0.382569	4.27278e-05	0.000110241
KRT12	0.559925	0.318861	-0.812308	2.10166e-05	5.72061e-05
TMED4	40.4947	33.9067	-0.256162	4.84473e-06	1.48081e-05
EXOC6B	5.21796	4.75914	-0.132783	0.0147395	0.0230478
TEPSIN	5.13915	3.82132	-0.427457	1.28984e-10	7.87605e-10
ARHGAP21	5.31553	6.17259	0.215664	0.00670571	0.0112758
EIF2AK1	39.5157	35.2145	-0.166255	0.000468031	0.000994452
PDCD2L	7.39761	6.37516	-0.214597	0.000472423	0.00100271
AC034229.4	0.558982	0.303368	-0.881732	1.16528e-06	3.95438e-06
EFHC1	2.3082	1.57878	-0.547964	1.32885e-07	5.26694e-07
AC010636.1	0.956557	0.530859	-0.849523	0.00875677	0.0143787
ZNF248	2.17647	1.61264	-0.432567	3.88159e-07	1.42203e-06
CAPZA2	9.89237	12.1915	0.301486	1.95675e-07	7.53706e-07
EP400	3.81915	3.27004	-0.223946	9.85853e-06	2.85509e-05
AL031123.3	0.273391	0.184794	-0.565047	3.40018e-06	1.0675e-05
KCNE5	0.12599	0.208104	0.724001	2.74839e-07	1.0282e-06
LINC01001	0.221502	0.152523	-0.538292	1.22598e-05	3.49508e-05
ZNF667-AS1	2.05072	2.4137	0.235117	1.21206e-05	3.45767e-05
AP001528.1	0.369339	0.459132	0.313966	1.52704e-05	4.27382e-05
YWHAH	51.9046	66.3659	0.354582	2.09554e-12	1.54846e-11
SPRED1	3.23232	4.44488	0.459573	3.69438e-06	1.15288e-05
C19orf54	6.30661	5.57089	-0.178958	0.000171033	0.000395708
RORA	0.478474	0.658248	0.46019	2.47479e-12	1.81574e-11
XXYLT1-AS2	0.100182	0.271193	1.4367	1.57262e-14	1.42342e-13
PEF1-AS1	0.120256	0.16119	0.422655	0.000129125	0.000306319
CYCSP52	0.190225	0.147039	-0.371501	8.0386e-06	2.36426e-05
NCBP3	3.7091	2.93126	-0.339547	3.52426e-08	1.53179e-07
LSG1	14.3481	12.3355	-0.218037	0.00257621	0.00474098
FAM133A	0.685382	0.910289	0.409417	1.45204e-10	8.8046e-10
AC087362.2	0.137795	0.112237	-0.295979	0.0278032	0.0409197
THAP6	1.65927	1.42105	-0.223596	2.74325e-07	1.02645e-06
AL590652.1	1.29193	0.659099	-0.970964	1.08314e-16	1.15841e-15
ELL2	6.61532	8.10108	0.292304	0.000226232	0.000512452
MCCC2	20.9337	15.4788	-0.435539	1.20372e-08	5.62683e-08
HAUS5	7.46919	5.80746	-0.363044	4.36932e-06	1.34648e-05
SRC	42.0669	27.5149	-0.612472	7.28182e-11	4.55391e-10
LINC01465	0.239079	0.274287	0.1982	0.0131293	0.0207254
CKMT2-AS1	1.28909	1.15134	-0.163036	0.0146046	0.0228549
ZFYVE16	3.56085	2.96552	-0.263937	4.47489e-06	1.37706e-05
SEPSECS-AS1	0.501941	0.363341	-0.466192	0.000142359	0.000335002
VAMP7	16.8603	18.8241	0.158951	0.00755687	0.0125699
PIGH	4.64228	3.92462	-0.242279	3.12005e-06	9.8482e-06
CHI3L2	1.41217	3.81342	1.43317	8.15521e-23	1.33355e-21
AL390195.2	0.572748	0.390587	-0.552257	3.90932e-08	1.68767e-07
AF127577.5	0.130005	0.103622	-0.327236	0.00422126	0.00741364
ENPP5	2.49352	1.9519	-0.353309	0.00386666	0.00685625
AC012313.8	0.141102	0.0967033	-0.545104	7.90716e-07	2.75647e-06
ZDHHC3	15.508	13.5846	-0.191033	0.000192654	0.000441873
TSC1	4.00667	3.26421	-0.29567	5.55977e-05	0.000140707
ECHDC1	11.3697	10.5418	-0.109073	0.00592669	0.0100742
PUM1	15.523	13.5384	-0.19735	1.09758e-05	3.15259e-05
C17orf50	0.292525	0.186421	-0.649994	1.25678e-05	3.57445e-05
MIR643	0.348232	0.273619	-0.347881	0.0002856	0.000634625
AL139246.1	0.694293	0.295435	-1.2327	4.44379e-07	1.61492e-06
ST8SIA4	1.00168	1.97763	0.981351	3.31869e-26	6.92813e-25
KAT6B	2.14211	1.76301	-0.280988	0.00176486	0.00335615
SMARCE1P6	0.159686	0.118068	-0.435618	0.0271078	0.0399964
EPHB3	6.93641	7.45907	0.104808	0.0128266	0.0203036
PRPF40A	12.4661	11.3099	-0.140429	0.0066222	0.0111492
MARCHF4	0.305096	0.634978	1.05744	0.000222933	0.000505613
SRI	29.2691	25.7635	-0.184049	0.00412974	0.00726995
PEX19	21.7528	18.5938	-0.226383	1.79083e-06	5.90028e-06
RPS8	494.602	411.481	-0.265443	0.000427498	0.000916211
LRRC3-DT	0.151149	0.0827316	-0.869456	0.00279157	0.00509802
TSSK4	0.623621	0.505304	-0.303517	0.00160264	0.00307402
NSUN6	6.05188	3.87853	-0.641875	1.27582e-12	9.6708e-12
ZGRF1	1.01548	0.760535	-0.417077	9.81607e-07	3.37376e-06
AL162258.2	0.95488	0.61114	-0.643817	1.25152e-08	5.83774e-08
PDZRN4	0.100304	0.560831	2.48318	6.22723e-25	1.18296e-23
IGHV3-42	0.0555575	0.142658	1.36051	1.66187e-11	1.11537e-10
LINC00511	5.44157	3.62869	-0.584575	9.40094e-08	3.82372e-07
ZBTB8B	0.294252	0.200689	-0.552091	6.37707e-05	0.000159883
ZNF439	2.76174	1.90606	-0.534983	1.18467e-05	3.38353e-05
PCDHB12	0.449116	0.58255	0.375293	3.47989e-05	9.12903e-05
SPDYE3	1.8916	1.6638	-0.185128	0.000490378	0.00103717
Z83844.2	0.217538	0.127019	-0.776222	9.77762e-11	6.04687e-10
AC020558.1	0.173647	0.116088	-0.580937	3.86757e-05	0.000100719
MPHOSPH6P1	0.264638	0.230938	-0.196514	8.78707e-06	2.56736e-05
SAMD10	9.81128	6.02789	-0.702789	2.00382e-13	1.63772e-12
TRBC1	0.119678	0.455809	1.92928	1.92223e-26	4.06756e-25
INPPL1	19.5511	16.5206	-0.242985	0.0125301	0.0198804
AC010973.2	1.09677	0.853278	-0.362171	8.19679e-05	0.000200917
ANKRD45	0.176491	0.1788	0.018749	0.0050953	0.00878399
OTUD6B-AS1	3.78144	3.10329	-0.285137	1.60362e-05	4.46394e-05
GATD1	12.751	10.066	-0.341118	9.14605e-08	3.72982e-07
RPL5P30	0.394852	0.27468	-0.523562	6.95674e-06	2.0713e-05
ONECUT2	0.989831	0.240023	-2.04401	3.10095e-06	9.80217e-06
SRGAP2	2.61367	3.11914	0.255067	7.13779e-07	2.50798e-06
NLRP7	1.30105	8.54671	2.71569	0.000372063	0.000808324
CD63	266.018	287.947	0.114281	0.00871375	0.0143146
LONRF1	3.80823	2.72199	-0.48446	2.76778e-08	1.2228e-07
TUBA3D	0.216444	0.209354	-0.0480486	0.0043176	0.00756267
IGKV3D-11	0.464727	2.76617	2.57344	4.9877e-23	8.30595e-22
LIG1	11.503	9.43065	-0.286575	1.22132e-05	3.48226e-05
AL356417.2	0.0422471	0.438127	3.37443	9.57609e-43	9.04815e-41
ADSS1	2.75349	1.3614	-1.01617	4.7369e-09	2.35458e-08
AC005291.2	0.190705	0.853468	2.16199	1.46919e-44	1.74472e-42
CDKN2B	8.67048	10.9533	0.337175	0.000272185	0.000607739
AC026740.1	2.09213	1.51797	-0.462831	4.35196e-06	1.3417e-05
AC127024.6	0.649755	0.414939	-0.646996	6.05056e-05	0.000152157
GINM1	19.33	22.5089	0.219651	6.66551e-07	2.3546e-06
CCDC146	1.93866	1.17609	-0.721061	9.02292e-06	2.63097e-05
C17orf107	0.594351	0.723875	0.284425	1.80567e-06	5.94648e-06
THOC7	30.4402	28.9209	-0.0738619	0.0267383	0.0394968
MSX2	18.383	13.2031	-0.477495	0.000291219	0.000645991
ACTG1P20	0.799559	0.793456	-0.0110551	0.0328139	0.0475535
HRH2	0.193456	0.501646	1.37466	3.729e-29	9.77547e-28
MVB12A	11.5455	10.4235	-0.147498	0.00359971	0.00642537
AC097376.3	0.590498	0.461135	-0.356742	8.93876e-08	3.65145e-07
RNU6-100P	0.399024	0.337059	-0.243474	0.0247309	0.0368269
HCN2	0.313804	0.314354	0.00252962	0.000108995	0.00026182
ARR3	0.192661	0.176258	-0.128373	0.0251838	0.0374449
ARL4C	9.86957	22.1168	1.16408	2.38857e-30	6.83904e-29
DSP	53.4563	67.2256	0.33065	0.00667219	0.0112221
AP001372.1	0.278392	0.201743	-0.464603	0.000127048	0.000301749
IGLV3-9	1.5522	14.3159	3.20524	7.11082e-26	1.43751e-24
CPA3	1.47779	7.32988	2.31035	9.16353e-35	3.681e-33
ZDHHC6	12.2593	10.79	-0.184183	5.27236e-05	0.00013412
RNU6-483P	0.259616	0.160537	-0.69347	0.00129366	0.00252369
CLEC17A	0.0486178	0.326197	2.74619	1.17248e-12	8.91541e-12
KLK4	0.230426	1.27532	2.46848	1.57196e-14	1.42341e-13
FAM96AP2	0.660195	0.499697	-0.401839	0.000253211	0.000568588
AL158163.2	0.240871	0.178041	-0.436051	0.0018429	0.00349109
TRIM45	3.70392	2.60973	-0.505152	1.69001e-08	7.71745e-08
AC096733.3	0.709431	0.6037	-0.23283	0.0204783	0.0310562
ELAVL1	15.9818	13.8595	-0.205553	4.60738e-08	1.96753e-07
TRAV12-2	0.226368	0.742989	1.71467	1.21635e-20	1.7065e-19
SRGN	26.4987	106.087	2.00125	2.05409e-40	1.45881e-38
AC129507.2	0.550589	0.341881	-0.68748	0.000271046	0.00060532
MTND4P20	0.758102	0.127787	-2.56865	1.18484e-07	4.72805e-07
ZNF799	1.24282	0.850185	-0.547764	3.33301e-09	1.6892e-08
FOXJ1	10.3288	5.23145	-0.981388	3.86443e-07	1.41693e-06
UGT2B28	0.411986	0.0716499	-2.52356	7.45663e-14	6.37229e-13
MFN2	30.9866	27.478	-0.173367	0.000623499	0.00129453
GJC1	1.8475	2.50476	0.439093	3.19118e-08	1.39606e-07
GMPR2	16.3592	14.4509	-0.178951	0.000830919	0.00168478
KIF21A	2.54158	2.03353	-0.32174	0.00104114	0.00206441
AC008655.2	0.272114	0.19476	-0.482513	0.000956777	0.00191408
SRRM3	2.70744	2.22119	-0.285601	0.0132522	0.0209072
PLEKHO1	5.55175	13.2469	1.25464	9.95985e-29	2.51683e-27
OCEL1	12.7531	10.33	-0.304006	0.00017563	0.000405826
HLCS	4.68727	3.98928	-0.232618	0.000113537	0.00027168
USP30	3.27799	2.57512	-0.34817	2.02633e-09	1.05755e-08
ZNF767P	3.74722	2.92149	-0.359116	7.70765e-07	2.69557e-06
AIM2	10.5833	12.7425	0.267856	0.00823727	0.01361
AP000763.3	0.1569	0.246942	0.654325	0.000545119	0.0011436
ZCCHC8	3.4951	2.84197	-0.298441	6.81036e-09	3.30511e-08
PNPLA2	37.8735	28.6809	-0.401101	0.000143798	0.000337804
TUBB3	1.54226	1.75579	0.187075	1.2832e-05	3.64531e-05
CLEC4GP1	0.371252	0.481473	0.375056	2.75531e-06	8.77855e-06
NDUFAF8	23.4971	19.6148	-0.26054	0.00326985	0.0058781
PXDN	3.12769	11.1206	1.83007	1.67447e-44	1.967e-42
BICDL1	5.02562	3.85635	-0.382065	0.0124716	0.0198022
ATP6AP1	53.7252	49.4028	-0.121004	0.00249284	0.00459768
PMP22	12.3549	28.0895	1.18495	9.01368e-37	4.24914e-35
ALG10B	0.927987	0.813843	-0.189354	0.00207104	0.00388702
TRAF3IP2-AS1	0.413459	0.419616	0.0213277	0.0257298	0.0381705
AC025539.1	0.181725	0.0770692	-1.23753	6.75144e-07	2.38195e-06
ARV1	10.8593	8.57074	-0.341435	5.84556e-13	4.57786e-12
ECSCR	1.49831	3.59227	1.26156	5.67219e-25	1.0813e-23
EMC9	13.0471	10.9153	-0.25738	0.00127359	0.00248767
CDC14A	1.61947	1.24775	-0.37619	7.75461e-05	0.000191221
RUNDC1	6.89545	5.17407	-0.414346	1.00525e-15	1.00395e-14
KDM5C	16.9071	14.7564	-0.196291	1.04028e-05	2.99794e-05
AC009522.1	0.316205	0.196396	-0.687092	4.50092e-05	0.000115729
AC084036.1	2.83134	2.26412	-0.322534	0.0109532	0.0175801
NUP210P3	0.225689	0.175247	-0.36495	0.00305022	0.00551613
KRT42P	0.444795	0.207747	-1.09831	1.50524e-07	5.91107e-07
FAM216A	1.62939	1.64536	0.0140711	0.0162979	0.0252592
TMEM164	6.40019	5.67466	-0.17358	0.0204332	0.0309942
SBNO1	5.10916	4.41308	-0.2113	8.66273e-05	0.000211621
OSBPL2	7.56951	5.69588	-0.410281	1.76861e-10	1.05941e-09
ZNF630	1.23956	0.933255	-0.409489	1.74809e-05	4.83334e-05
AP003419.3	1.24703	0.775769	-0.6848	3.54005e-10	2.04884e-09
HOXB-AS3	1.82011	0.572095	-1.6697	1.56353e-08	7.1867e-08
TXNL4A	10.537	9.37019	-0.169315	0.0020395	0.00383412
SHLD3	1.25219	1.02493	-0.288925	1.9553e-05	5.35507e-05
NCS1	8.17668	10.538	0.366011	3.52426e-08	1.53179e-07
DAB2IP	10.6739	8.94537	-0.254878	0.0085453	0.0140729
LRRC37A4P	0.617684	0.401543	-0.621315	0.000534775	0.00112342
TEDC1	3.98423	3.49293	-0.189866	0.0184069	0.0281882
AC004223.4	0.594703	0.410091	-0.536227	3.89375e-05	0.00010134
TMSB4X	871.055	1121.42	0.364495	3.13267e-06	9.88516e-06
LY6E	139.471	182.018	0.38412	0.00919241	0.0150236
GLT8D1	17.881	15.5543	-0.201114	0.00189896	0.00358822
PRKCB	0.506229	1.37889	1.44564	6.89151e-19	8.70228e-18
MS4A15	2.01651	0.822306	-1.29412	0.0100538	0.0162748
PDE3B	1.15459	1.23654	0.0989205	0.0292867	0.0429343
TAF4	3.43567	2.65323	-0.372844	9.39141e-10	5.1448e-09
IGHV3-19	0.157533	0.793607	2.33277	1.11674e-18	1.38284e-17
SLC19A2	10.44	8.06462	-0.372443	0.00121578	0.00238116
PPP1R16B	0.554986	1.7031	1.61764	2.79401e-27	6.31178e-26
TMEM178B	1.06366	0.79294	-0.423758	0.0277808	0.0408894
SLC45A1	0.554315	0.659698	0.251101	1.4761e-08	6.81073e-08
SCNN1G	22.4601	9.37437	-1.26057	2.96707e-09	1.51433e-08
TGFB1I1	3.24563	9.56711	1.55959	1.09043e-36	5.10714e-35
COL5A1	8.53764	53.9254	2.65905	6.81414e-54	6.1702e-51
NALCN	0.118728	0.199734	0.750417	5.64001e-12	3.98873e-11
CCDC18-AS1	2.44373	1.58935	-0.620653	1.61817e-08	7.42212e-08
TERF1	3.05889	2.7979	-0.128664	0.0165587	0.025616
LINC01357	0.478342	0.918723	0.941588	1.12718e-08	5.28839e-08
LILRB1	0.45795	1.72718	1.91516	1.53683e-38	8.67491e-37
PICSAR	3.33995	5.14267	0.622689	1.40199e-05	3.95175e-05
PCDHB3	0.214341	0.283727	0.404595	1.63541e-07	6.38202e-07
SMIM23	0.149994	0.0598744	-1.3249	0.000139077	0.000327881
SDHAF4	7.8808	6.58342	-0.259505	1.53861e-05	4.30115e-05
AC026368.1	0.545471	0.310781	-0.811607	2.41743e-07	9.16371e-07
AC020891.3	0.168837	0.144263	-0.226926	0.000426367	0.000914328
EAPP	16.3048	14.3606	-0.183184	0.000719215	0.0014762
DCP2	4.3139	3.92858	-0.134985	0.0202087	0.0306837
FTH1P8	2.06275	2.53744	0.298808	0.000470955	0.00099998
TRMT11	4.70494	3.98249	-0.240505	8.28231e-05	0.000202761
PLEKHG6	14.1011	9.26445	-0.606029	1.41997e-08	6.57131e-08
SGK1	9.83623	10.6815	0.118941	0.000604727	0.00125844
ATP5F1D	43.0832	34.7634	-0.309556	0.0023921	0.00443408
PRMT1	42.7447	37.2969	-0.196691	8.61425e-06	2.5206e-05
AC121757.1	0.365932	0.502636	0.45794	0.0183672	0.0281314
AC100821.1	0.173245	0.172058	-0.00991316	0.015895	0.0247001
ATG16L2	4.40625	2.90541	-0.600809	3.31973e-05	8.73525e-05
EIF2D	7.51372	6.76824	-0.150747	0.000423497	0.000908802
KRT19P1	0.726054	0.539103	-0.429515	0.000127364	0.000302468
MANF	46.318	51.1761	0.143895	0.00875633	0.0143787
NR2F1	2.97696	4.48649	0.591749	1.04432e-07	4.20438e-07
TAF1	4.20173	3.67728	-0.192343	0.00347725	0.0062211
TAS2R4	0.248692	0.154104	-0.690457	7.24975e-08	3.00441e-07
NPIPP1	3.43381	2.46011	-0.481086	0.00023679	0.000534253
PRDX5	334.256	285.625	-0.226832	0.0266246	0.0393422
EHF	23.3305	16.8708	-0.467692	7.86299e-05	0.000193586
AL590096.1	0.180178	0.125252	-0.524586	3.22567e-05	8.50422e-05
BTK	0.383189	1.97282	2.36413	1.6168e-44	1.90958e-42
HLA-A	437.762	656.311	0.584233	2.94403e-07	1.09704e-06
AC244100.1	0.0699391	0.157309	1.16943	0.00240186	0.00445054
NMI	8.76096	11.128	0.345038	2.52412e-05	6.77798e-05
LINC00392	1.32877	1.16174	-0.193801	0.000141979	0.000334217
ADH6	1.25372	0.669251	-0.9056	2.16372e-06	7.03082e-06
TET2	2.05478	1.66169	-0.306337	3.52543e-07	1.29965e-06
ANKRD11	6.39756	5.633	-0.183617	0.000419532	0.000901093
GBGT1	0.999611	2.03871	1.02822	1.06788e-23	1.86254e-22
AC024560.1	0.340912	0.165583	-1.04184	4.76021e-06	1.45805e-05
LSP1P4	0.821823	0.942339	0.197418	0.014944	0.0233423
TNFRSF14-AS1	1.58163	0.731493	-1.1125	0.000588283	0.00122728
GPR89B	0.921909	0.696881	-0.403713	6.47591e-10	3.62531e-09
HSDL1	6.28047	5.52773	-0.184186	0.0053113	0.00911804
PACS2	6.87042	5.77729	-0.250004	1.64635e-05	4.56765e-05
PLAAT5	0.308269	0.706982	1.19748	3.86661e-19	4.93998e-18
TOM1L2	10.3044	7.55945	-0.446904	2.21712e-07	8.45306e-07
PSPC1-AS2	1.45337	1.11813	-0.378309	0.000158966	0.000369719
NPY6R	0.070549	0.185253	1.3928	0.000137222	0.000323861
AC012186.2	0.785878	0.601376	-0.386037	1.6401e-05	4.55286e-05
MGRN1	6.98119	6.26578	-0.155978	0.00284186	0.00517897
PCBP4	15.4858	11.5469	-0.423439	0.00252728	0.00465684
SAMSN1	1.03057	4.11422	1.99718	2.32997e-39	1.49365e-37
GRASP	1.98352	4.02765	1.02188	1.81249e-26	3.85036e-25
ACAD9	15.3273	13.9119	-0.139776	0.00208843	0.00391729
PDPK1	2.23799	1.86294	-0.264625	0.000164348	0.000381297
FEZ1	3.10313	3.60232	0.215201	4.43943e-06	1.36693e-05
AC008764.8	0.379615	0.297905	-0.349685	0.000895278	0.00180518
FAM13A-AS1	0.654657	0.471668	-0.472966	1.68319e-06	5.55914e-06
GRHPR	9.55392	10.7552	0.170863	0.000152217	0.000355544
COL6A2	40.9391	212.847	2.37826	3.91223e-54	4.0486e-51
KLLN	0.339591	0.266398	-0.350216	3.09821e-05	8.19103e-05
ESCO1	5.19942	4.21673	-0.302227	4.43789e-08	1.89925e-07
SAMD12	2.30543	1.44447	-0.674498	5.18935e-10	2.94375e-09
PRSS45P	0.318794	0.213106	-0.581056	0.000292442	0.000648373
RPL7P57	0.133684	0.110145	-0.279422	0.000641327	0.00132863
ACAP1	0.987365	2.63272	1.4149	3.65222e-23	6.17185e-22
AC093297.2	3.48961	2.56116	-0.446267	9.58918e-10	5.24785e-09
ODAPH	0.414222	1.2099	1.54642	2.59401e-05	6.9502e-05
AC245052.4	0.353972	0.269042	-0.395805	6.30409e-07	2.23565e-06
NTMT1	7.33398	7.80944	0.0906234	0.0141082	0.0221483
UHRF1BP1L	2.47663	2.68714	0.117694	0.0285553	0.0419611
AC106033.1	0.450553	0.23942	-0.912157	0.000228807	0.000517693
LINC01679	0.772123	1.03912	0.428458	0.000125262	0.000297736
AC090825.1	0.0472206	0.157538	1.73821	1.94592e-27	4.45145e-26
LMTK2	6.13174	4.34786	-0.495992	1.01935e-11	6.99038e-11
ZNF69	3.0659	2.37197	-0.370226	0.00208843	0.00391729
ADAMTS17	0.274511	0.325685	0.246613	0.00744541	0.0124007
AC018629.1	3.61453	3.44807	-0.0680181	0.000352139	0.000768034
CDH23	1.6683	0.845373	-0.980716	0.00025931	0.000580961
AP001469.2	0.399241	0.312131	-0.355109	1.52933e-05	4.2796e-05
AC092119.2	0.710052	0.434282	-0.709292	4.82483e-07	1.74378e-06
SLC22A20P	1.03261	0.84794	-0.284257	0.0057781	0.00984552
LINC00524	0.172454	0.299918	0.798359	1.9413e-08	8.77098e-08
SIGLEC11	0.0657968	0.282588	2.10261	1.60138e-19	2.08766e-18
AC083843.4	0.394466	0.252458	-0.643859	1.85087e-06	6.08347e-06
PRSS3	6.43057	7.75045	0.269333	0.0135007	0.0212823
AP000892.3	0.278471	0.205946	-0.435264	0.0270224	0.0398785
TAL1	0.28831	0.417686	0.534796	3.81846e-09	1.92134e-08
VCAN	3.97516	16.7442	2.07458	2.66211e-47	5.30761e-45
PHOSPHO2	1.83401	1.27458	-0.524976	1.30614e-06	4.39601e-06
DNAJC2	6.91338	6.09425	-0.181944	0.000307534	0.000678441
ACYP1	6.64927	5.04361	-0.398739	2.12855e-06	6.92687e-06
PPIAP4	0.460451	0.333128	-0.466973	4.03269e-05	0.000104655
LRP1	7.98952	17.9284	1.16606	3.87623e-29	1.0137e-27
DLX3	3.60509	1.59858	-1.17325	1.07246e-06	3.66523e-06
AC008897.1	0.511743	0.36088	-0.503899	7.32563e-05	0.000181487
AC015911.3	0.118733	0.360163	1.60093	1.84629e-17	2.09851e-16
ZFAND1	8.30855	7.36712	-0.173497	0.000396457	0.000856271
DOCK8	2.33511	2.80084	0.26237	0.0060941	0.0103386
AL035420.3	0.387404	0.309994	-0.321599	0.00640697	0.010822
SELENOS	16.6984	18.3911	0.1393	0.00103198	0.00204832
DNM2	22.118	15.8537	-0.480403	5.44699e-09	2.67814e-08
DNAAF2	5.6612	4.48424	-0.336245	8.34383e-08	3.42516e-07
KANTR	0.576583	0.509781	-0.177651	1.49456e-07	5.87017e-07
AL162274.1	0.166255	0.147445	-0.173219	2.22092e-07	8.46607e-07
MSC	2.73676	10.7128	1.96879	6.56162e-47	1.26192e-44
PKNOX2	0.371957	0.402439	0.113634	9.05484e-10	4.97421e-09
ACBD4	4.6828	3.52583	-0.409408	1.39479e-05	3.93403e-05
KLHL23	3.30642	2.24545	-0.558263	1.54442e-05	4.3146e-05
AC063961.1	0.5743	0.436776	-0.394912	0.00702834	0.0117673
CBWD2	1.26557	1.10115	-0.200779	4.91099e-05	0.000125471
IFITM9P	0.156957	0.225389	0.522052	1.54796e-06	5.14063e-06
ATP8B3	0.296834	0.4177	0.492809	8.59435e-10	4.73921e-09
CBR4	5.36264	3.5152	-0.609335	5.67075e-14	4.90007e-13
AC078909.2	0.709811	0.328985	-1.10941	1.49035e-07	5.85684e-07
AGAP4	0.655729	0.490425	-0.419067	2.74158e-08	1.21221e-07
AC011468.5	0.832458	0.604027	-0.462764	0.0145375	0.0227565
MYCL-AS1	0.822324	0.781199	-0.0740156	0.0080411	0.0133112
SNUPN	4.70961	4.37919	-0.104944	0.0202087	0.0306837
MPDZ	1.40496	1.70212	0.276804	0.00284186	0.00517897
ADGRF5P1	0.227482	0.147923	-0.620911	5.57443e-05	0.000141061
KATNBL1	3.93416	3.22665	-0.286019	1.63387e-08	7.48941e-08
PAQR7	20.1349	18.8868	-0.0923147	0.0053113	0.00911804
DDX19A	5.01262	5.77683	0.204713	5.3856e-05	0.000136729
STARD10	22.9849	19.0314	-0.272306	0.00865024	0.0142285
ENDOG	5.48128	4.86751	-0.171328	0.0225038	0.0338538
H3C4	3.70173	7.97485	1.10726	0.0157152	0.0244363
RHOQ	12.2461	13.2735	0.116221	0.00241195	0.00446515
CACNB3	8.6169	6.00318	-0.521442	3.69443e-10	2.13417e-09
PMS2	2.98921	2.55362	-0.227219	0.00173028	0.00329522
CARD8	1.81516	1.98292	0.12753	0.023326	0.0349431
RPS19P3	0.72072	0.591106	-0.286024	4.14406e-07	1.51309e-06
RALGDS	12.6083	11.1801	-0.173432	0.00180008	0.00341803
SLC6A4	0.295306	0.228192	-0.371959	0.000226968	0.000513912
RBM24	0.477524	0.543064	0.185547	3.19902e-28	7.81136e-27
ARL6	1.74724	1.47364	-0.245692	0.000944445	0.00189115
CCRL2	1.66329	1.82515	0.133976	0.0050713	0.00874401
TTLL3	3.28348	1.78487	-0.879407	4.82654e-11	3.07777e-10
NLE1	5.47756	4.50235	-0.282854	4.3035e-05	0.000110981
TBC1D19	1.33889	1.54811	0.209477	0.00295175	0.00535633
PDE4B	0.550104	1.8376	1.74005	1.0544e-41	8.48673e-40
SRP68	16.9499	15.5556	-0.123844	0.012648	0.0200486
AKAP17A	17.863	13.7665	-0.375813	4.11573e-06	1.27648e-05
AKT2	9.6225	8.87019	-0.117447	0.00813683	0.0134594
ALKBH7	33.5636	28.2301	-0.249662	0.00208843	0.00391729
CEACAM3	0.0421124	0.155192	1.88174	4.88921e-17	5.36357e-16
AL008726.1	0.164993	0.256638	0.637331	0.0132451	0.0208975
ROR1	0.221129	0.661497	1.58085	2.4834e-27	5.63354e-26
TMC6	14.9889	12.9431	-0.211712	0.00535229	0.00918477
CEL	4.39147	2.68887	-0.707701	4.7369e-09	2.35458e-08
IGHV1-14	0.114334	0.565309	2.30579	2.98484e-14	2.6433e-13
AL391650.1	0.234526	0.174489	-0.426614	1.82059e-06	5.99302e-06
ARHGDIG	0.164397	0.199534	0.27945	0.0303962	0.0444081
EML6	0.562669	0.474768	-0.245066	1.15787e-05	3.31265e-05
ARHGEF2-AS1	0.359048	0.114743	-1.64576	2.09424e-05	5.70256e-05
C1GALT1P1	0.408169	0.245283	-0.734717	1.70238e-08	7.76414e-08
ZNF430	1.97306	1.62819	-0.277165	1.5156e-05	4.24666e-05
FAAH	17.397	9.30107	-0.903372	5.44412e-17	5.95429e-16
TMEM100	0.273288	0.62841	1.20128	1.36604e-21	2.0502e-20
AC138696.2	2.56603	2.19207	-0.227248	0.0085453	0.0140729
COX16	13.1002	11.4974	-0.188277	5.00072e-06	1.52399e-05
PDHB	12.8784	11.8998	-0.114017	0.0118711	0.0189429
HPSE	1.27021	1.95785	0.62421	1.06495e-10	6.54141e-10
MAP3K20	2.40892	5.00143	1.05395	9.69954e-22	1.48027e-20
FLRT2	0.177592	0.372963	1.07046	6.8298e-24	1.20769e-22
GPX3	42.9409	45.6391	0.0879166	1.49532e-13	1.2356e-12
AC000068.1	0.358494	0.28923	-0.309729	0.000299753	0.000663025
AC092964.1	0.202511	0.361497	0.835982	0.00402108	0.00710283
MKRN2OS	4.04325	3.04549	-0.408841	3.14534e-06	9.92226e-06
AP001148.1	0.395244	0.222268	-0.830443	7.09191e-07	2.49347e-06
TRMT10A	1.87549	1.3865	-0.435827	1.05854e-09	5.74532e-09
LINC00654	0.25042	0.29437	0.233278	5.46632e-13	4.28705e-12
AC137630.2	0.291671	0.184333	-0.662026	1.00541e-07	4.06201e-07
NXF1	16.5735	13.8779	-0.256085	8.7561e-07	3.02813e-06
DRICH1	0.281776	0.193542	-0.541897	0.0017686	0.00336296
SLC4A5	0.129046	0.114836	-0.168315	0.0323755	0.0469714
AC064801.1	0.311164	0.277928	-0.162965	0.012913	0.0204255
RPL30	224.842	189.444	-0.247137	0.000964233	0.00192793
LINC00954	0.234748	0.170346	-0.462643	0.000731263	0.00149852
TNK1	7.40716	4.73328	-0.64608	1.04689e-15	1.0441e-14
AC124016.3	1.42356	0.88266	-0.689574	2.30191e-05	6.22047e-05
LINC02367	0.240048	0.138192	-0.796651	0.0045136	0.00786919
MIR6812	0.574928	0.364412	-0.65781	0.000109499	0.000262915
MOB3C	6.41298	5.62093	-0.190186	0.0179589	0.0275603
AL136162.1	0.701188	0.610371	-0.200116	0.0288581	0.0423832
NAT9	12.226	9.65909	-0.339991	5.52902e-10	3.12664e-09
NUDT8	9.86699	7.69346	-0.358977	0.000242242	0.000545646
NDUFAF4	6.50251	5.98217	-0.120328	0.0212592	0.0321172
SNX31	27.0902	21.2782	-0.348393	2.93304e-05	7.78255e-05
MICU3	0.165069	0.303881	0.880438	9.33108e-16	9.34054e-15
UBE2Q1-AS1	0.52287	0.365571	-0.516299	0.000165955	0.000384668
ZNF861P	0.226019	0.0515907	-2.13126	1.17511e-07	4.69268e-07
RGS12	5.60933	4.19603	-0.418802	2.08535e-06	6.79951e-06
SH3RF3-AS1	0.1373	0.436767	1.66953	6.97506e-26	1.41269e-24
SSB	23.9626	21.4555	-0.159439	0.00570508	0.00973177
NSMAF	6.48222	5.99719	-0.112202	0.0300341	0.0439293
TMOD1	0.524626	1.32919	1.34119	2.89825e-17	3.24663e-16
YY1	14.7358	13.1736	-0.161672	0.000179748	0.000414548
TAFA3	0.258125	0.320775	0.313494	0.0017304	0.00329522
PABPC1P4	0.400948	0.599972	0.58148	3.33817e-10	1.93971e-09
CD70	0.516221	2.45356	2.24881	3.96286e-24	7.13511e-23
NDUFA9P1	0.153136	0.121547	-0.333303	0.00418455	0.00735392
MED28P7	0.160063	0.135261	-0.242895	0.0229934	0.0345116
HERC2P2	4.75805	2.56563	-0.891057	5.39592e-11	3.42177e-10
LINC00628	0.210042	0.171121	-0.295662	0.00484056	0.0083794
LINC01933	0.178518	0.0619513	-1.52687	9.87736e-08	3.99729e-07
MGST2	29.0356	19.4211	-0.5802	9.38353e-13	7.22107e-12
FZD8	0.787966	1.39303	0.82202	6.80069e-23	1.12134e-21
RRAGB	5.67627	5.00177	-0.182506	0.0203881	0.0309345
FGFR3	82.0653	33.2977	-1.30135	1.80739e-10	1.08174e-09
IGHV2-70D	0.578742	9.29811	4.00595	2.48376e-20	3.43148e-19
FAM86B3P	0.711774	0.488491	-0.543088	2.35347e-05	6.34719e-05
C16orf89	0.246586	1.16599	2.2414	8.41353e-10	4.64776e-09
FBXO48	0.821597	0.696003	-0.239338	0.000763945	0.0015599
STK17A	6.37505	9.57213	0.586403	1.49046e-08	6.86972e-08
AC100778.2	0.35613	0.20155	-0.821265	1.44493e-09	7.70018e-09
ZKSCAN8	3.96629	3.26928	-0.278815	0.000365213	0.000793839
MUC5AC	0.378163	0.182149	-1.05389	0.000592462	0.00123517
PHF6	5.24203	4.19484	-0.321508	0.000226232	0.000512452
IL33	4.08795	8.22736	1.00905	1.60216e-12	1.20146e-11
FCSK	4.26832	3.6452	-0.227671	8.45966e-08	3.46747e-07
ING4	13.0987	11.2011	-0.225791	0.00337661	0.0060525
CLEC4D	0.032892	0.200504	2.60782	2.58822e-30	7.37184e-29
LINC02210	2.1853	1.53377	-0.510747	3.69404e-13	2.94926e-12
AC106782.4	0.634655	0.455199	-0.479475	6.13271e-06	1.84261e-05
MRFAP1L1	36.4055	29.5357	-0.301697	4.23451e-08	1.81723e-07
TPH1	0.150082	0.0728329	-1.04309	7.91761e-05	0.000194779
AC087645.2	0.197131	0.209366	0.0868725	0.0062873	0.010634
CYTH4	0.797758	3.84008	2.26712	2.86978e-43	2.86082e-41
AC092117.1	0.384997	0.30013	-0.359258	0.000273064	0.000609514
AL020996.1	0.306716	0.26813	-0.193969	0.0082575	0.0136403
AP001094.2	0.46933	0.20819	-1.1727	5.52812e-07	1.97789e-06
TMEM270	0.779217	0.468614	-0.733623	2.28203e-05	6.16984e-05
DNAJC10	4.2518	4.73783	0.156152	0.00437457	0.00765383
STX19	0.721962	0.83867	0.21618	0.00784023	0.0130094
RASEF	5.0541	3.26713	-0.629432	1.98024e-09	1.03424e-08
AL606491.1	0.262564	0.300829	0.196275	0.00420026	0.00738034
IGHV3OR16-8	0.0969347	0.639442	2.72173	2.80991e-17	3.1493e-16
FAM83E	3.64579	2.21702	-0.717606	3.49942e-06	1.09692e-05
DOK3	1.014	2.42635	1.25873	1.48646e-22	2.40176e-21
SPATC1	0.0729744	0.172249	1.23903	5.87646e-17	6.40779e-16
LUC7L	10.0706	6.3684	-0.661142	1.69348e-10	1.0175e-09
AC090114.3	0.780913	0.704403	-0.148761	0.0108487	0.0174291
TRIM63	0.22317	0.501045	1.1668	1.52075e-09	8.07649e-09
IFITM3P4	0.11099	0.220581	0.990879	8.84534e-08	3.61601e-07
PDLIM5	6.68642	9.36062	0.48537	7.49318e-14	6.3985e-13
ARPC4-TTLL3	0.182107	0.125047	-0.542315	9.05776e-06	2.64007e-05
CD36	8.70497	8.94372	0.0390356	3.6129e-09	1.82213e-08
AGGF1	6.58597	6.10845	-0.108589	0.028136	0.0413785
CDC14B	2.10059	1.90635	-0.13998	0.0135637	0.0213707
IFITM2	22.3799	62.1071	1.47255	2.35276e-34	9.14673e-33
LINC02577	0.450378	0.851575	0.918998	2.5225e-07	9.52878e-07
PPM1D	3.60103	3.0493	-0.23993	0.0323084	0.0468898
GJB2	106.661	121.731	0.19066	8.00048e-05	0.000196593
NPIPB15	4.40018	2.26406	-0.958652	0.000446582	0.000952816
SALL1	0.166578	0.380037	1.18994	0.0010928	0.00215898
NMNAT2	0.648182	0.70097	0.112954	0.000102153	0.000246692
ARFIP1	10.9572	9.35523	-0.228039	1.82834e-05	5.03275e-05
DLX6	1.56233	0.605306	-1.36796	3.42365e-10	1.98725e-09
AP001001.1	0.204447	0.173606	-0.235915	0.001221	0.00239051
HSD11B1	0.611424	3.25829	2.41387	1.07845e-41	8.64833e-40
CAT	28.0436	22.1533	-0.34015	0.000179155	0.000413398
EBF1	0.478585	1.31111	1.45394	1.48552e-39	9.69471e-38
PPIAP39	0.140885	0.399756	1.5046	2.48859e-21	3.66409e-20
IQCB1	10.6861	8.83201	-0.274922	2.82806e-05	7.5235e-05
RNU1-103P	0.806117	0.541721	-0.57344	7.50427e-06	2.22063e-05
RAB8B	5.6061	6.52648	0.219307	0.00985916	0.0159847
AGPAT4	1.05197	1.38294	0.394645	9.33526e-09	4.45485e-08
AL357054.4	0.227333	0.347952	0.614083	2.35931e-08	1.05304e-07
DCAKD	19.9996	13.7171	-0.543996	4.9939e-14	4.33244e-13
PTCD2	0.848784	0.762087	-0.155443	0.0047174	0.00818185
LY9	0.0770118	0.381193	2.30737	1.4711e-31	4.58022e-30
NRROS	0.845483	2.17221	1.36131	6.38668e-26	1.29958e-24
AP000437.1	0.114551	0.108133	-0.0831795	0.00344923	0.00617711
ANKRD18EP	1.22066	0.901719	-0.436916	0.0335691	0.0485605
TLNRD1	10.243	8.36003	-0.293056	4.27278e-05	0.000110241
AC069281.2	1.35135	1.25006	-0.112399	0.0192894	0.0294174
SINHCAF	12.6629	9.57029	-0.403977	2.9964e-07	1.1156e-06
SLC38A7	4.56212	4.87958	0.0970521	0.0320413	0.0465517
SLC46A3	2.15701	3.74914	0.797528	1.88568e-20	2.62185e-19
SLC2A12	0.519541	0.874861	0.751817	5.74905e-05	0.000145075
CLIC3	33.7762	67.7787	1.00482	1.40935e-07	5.56165e-07
IL27RA	3.85771	6.9767	0.854799	2.10587e-13	1.71854e-12
TBX20	0.183802	0.331529	0.850979	3.45806e-06	1.08458e-05
AC005410.2	0.152556	0.115513	-0.401288	0.0152483	0.0237818
GLI4	7.78371	5.33322	-0.545451	5.27702e-11	3.35126e-10
AL359643.3	1.03704	1.18775	0.195764	0.00411891	0.00725618
OPRL1	0.867525	0.965525	0.154407	2.99825e-05	7.93835e-05
AC135983.3	0.654935	0.502762	-0.381475	9.4088e-05	0.000228511
ZSCAN26	3.8434	3.40397	-0.175164	0.0169377	0.026152
PAFAH1B3	61.8915	45.663	-0.438715	9.7747e-07	3.36114e-06
RAB23	1.35404	3.14104	1.21398	4.49038e-20	6.07628e-19
MCPH1	1.92363	1.66614	-0.207323	0.00442048	0.0077242
TM4SF19	0.549223	1.33957	1.28631	5.15423e-09	2.54683e-08
SLC25A20	5.57125	7.20725	0.371448	8.61653e-08	3.52778e-07
LGI2	0.619155	0.947943	0.614501	2.25457e-39	1.4539e-37
RBMXP2	0.239104	0.166356	-0.523366	0.00869018	0.0142888
RPL29	384.047	308.309	-0.316904	0.000165996	0.000384668
AFDN	6.00594	5.00987	-0.261616	4.12229e-05	0.000106789
TMEM125	6.7266	6.52694	-0.0434712	0.00137694	0.00267248
SETX	5.18256	6.55411	0.338737	1.59488e-08	7.31996e-08
SLC31A1	9.42789	10.733	0.187047	0.000324701	0.0007132
KCNQ1	8.46277	5.45584	-0.633329	0.00511061	0.00880759
FBXL19	13.717	10.4459	-0.393032	6.23518e-11	3.92648e-10
KLC1	2.36073	2.14366	-0.139157	0.0122397	0.0194739
EVI5	2.3564	2.67026	0.180393	0.00481616	0.00834116
RNU6-930P	0.402456	0.24913	-0.691932	0.000733566	0.00150267
CSTF1	8.40337	7.08321	-0.246565	2.1205e-07	8.10888e-07
AC132938.2	0.361046	0.350989	-0.0407572	0.000154539	0.000360385
PRCD	0.144063	0.180757	0.327354	0.00170596	0.00325324
AP000696.1	0.280941	0.0928103	-1.59791	4.19424e-07	1.52986e-06
PCBP1-AS1	0.685777	0.607784	-0.174181	0.0284951	0.0418755
AL360270.2	0.11763	0.0931319	-0.336907	0.021306	0.0321833
AC008687.3	0.769286	0.456037	-0.75437	7.30738e-07	2.56177e-06
IGHJ2	1.49471	8.87054	2.56916	1.63289e-18	2.00599e-17
AC008870.2	1.16915	0.875737	-0.41689	2.49971e-07	9.44954e-07
WFIKKN1	0.36616	0.178496	-1.03658	7.73123e-13	5.98771e-12
GALNT5	1.72284	1.89532	0.137656	2.1084e-08	9.46298e-08
EML2	9.36145	7.34243	-0.350475	2.17261e-06	7.05652e-06
UBE2O	10.6419	8.12852	-0.388687	1.11419e-13	9.33086e-13
ZNF532	3.24949	3.82197	0.234102	7.5159e-05	0.000185925
PUS1	7.51023	6.71027	-0.162488	0.00295974	0.00536949
TRPC4	0.146883	0.302781	1.04361	1.97037e-16	2.0706e-15
TBC1D17	11.6595	10.4556	-0.157226	0.000619702	0.00128702
AC025043.1	0.114854	0.0877766	-0.387898	9.57107e-06	2.77924e-05
TYW5	0.87052	0.764269	-0.187797	0.00133394	0.00259666
ZBTB49	1.9786	1.62772	-0.281623	3.09495e-06	9.78463e-06
RSPH4A	0.197698	0.117828	-0.746611	9.52302e-06	2.76603e-05
PSORS1C3	6.05857	2.2241	-1.44576	1.14309e-05	3.27295e-05
AC007998.3	0.245227	0.468412	0.933664	1.7817e-15	1.75124e-14
ENOPH1	24.0401	20.7141	-0.214833	0.000520112	0.00109547
BX324167.2	0.193702	0.109152	-0.827501	0.000149714	0.000350639
AC017048.3	0.119355	0.158708	0.411117	0.00625654	0.010591
LINC01915	0.0687796	0.13093	0.928739	4.22896e-05	0.000109214
TMEM132E	0.121559	0.166378	0.452802	0.000289304	0.000642116
IFIT3	17.4717	27.7501	0.667473	2.21958e-11	1.47375e-10
RAB19	0.908494	0.64608	-0.491763	8.78272e-05	0.000214288
AL035448.1	0.197164	0.136417	-0.531378	5.95029e-06	1.79153e-05
AC024558.1	0.485041	0.372191	-0.382063	0.00034245	0.000749156
RASSF1	6.27503	8.37993	0.417316	2.78942e-15	2.69181e-14
PCDH18	0.815034	1.80647	1.14824	1.25348e-24	2.33625e-23
SNX18P7	0.676954	0.510793	-0.406318	0.000188639	0.000433397
ALKBH2	10.2705	7.37569	-0.477657	5.77473e-13	4.52403e-12
IFITM1	74.6224	136.191	0.867953	5.30648e-15	4.99223e-14
HEXB	17.6259	24.0174	0.446381	5.55718e-15	5.21904e-14
SNORA68B	0.564137	0.359806	-0.648826	0.00921394	0.0150533
MPV17L	0.963796	0.51665	-0.899539	0.00423944	0.00743897
VN1R1	0.557826	0.395634	-0.495648	2.19384e-05	5.94915e-05
NOD2	0.825427	1.30838	0.664571	3.49343e-14	3.07241e-13
AL512329.2	0.257753	0.267268	0.0522972	0.000569912	0.00119193
FAM83D	13.6228	16.8428	0.306108	0.00173028	0.00329522
FABP5P11	0.218972	0.190419	-0.201571	0.00123283	0.00241281
PSD	0.717177	2.65982	1.89093	1.71375e-21	2.54741e-20
SNAP23P1	0.129193	0.0993502	-0.378932	0.0140164	0.0220122
TIMP4	1.28919	2.48426	0.946353	0.0186345	0.0285067
SEMA3D	0.603894	1.03048	0.770951	1.41658e-06	4.74275e-06
PTP4A2P2	0.211522	0.362582	0.777503	3.41113e-12	2.46445e-11
AC010894.2	0.95942	0.790126	-0.280079	0.000528211	0.00111059
AC117395.1	0.231685	0.135251	-0.776523	6.19041e-10	3.47443e-09
MMACHC	2.76473	2.15347	-0.360479	4.26528e-10	2.44638e-09
RPS4X	429.657	382.735	-0.166838	0.0152205	0.0237418
CEACAM19	0.951909	1.44764	0.60481	6.19674e-07	2.20009e-06
CDC42SE1	46.7927	43.1469	-0.117029	0.024542	0.0365732
TTC23L	0.364642	0.350655	-0.0564274	1.3171e-06	4.43152e-06
E2F8	5.14349	2.93848	-0.807676	4.04447e-10	2.32463e-09
TLCD5	0.988634	1.04084	0.0742391	0.000195208	0.000447167
GASAL1	0.578996	0.83062	0.520634	4.39647e-08	1.88301e-07
CAPN12	0.926584	0.750644	-0.303793	0.0085453	0.0140729
FAIM2	0.184486	0.368546	0.998337	1.50973e-34	5.96536e-33
COLCA1	3.42457	2.16658	-0.660508	6.63701e-07	2.34529e-06
TMEM144	1.23059	1.04747	-0.232433	0.00187774	0.00355183
AL160314.2	0.209805	0.13727	-0.612039	1.63699e-05	4.54574e-05
CHST11	3.36531	8.73435	1.37596	5.41911e-31	1.62888e-29
RDH11	15.053	13.2681	-0.182095	0.003677	0.00655096
PRR34	0.0876506	0.184602	1.07458	1.22069e-22	1.98118e-21
CYB5A	13.7229	8.27934	-0.729	9.37011e-07	3.22712e-06
NFKBIE	10.6519	14.5142	0.446354	1.1703e-07	4.67431e-07
PPA2	11.9437	9.81631	-0.282999	1.02392e-06	3.50974e-06
FASTK	29.9567	28.007	-0.0970901	0.0116767	0.0186505
AC017100.1	1.03772	0.565945	-0.874679	3.94626e-08	1.70294e-07
WDR12	3.54185	3.17797	-0.1564	0.00278832	0.00509251
PCSK9	1.52438	1.79071	0.232311	1.51407e-06	5.03887e-06
GNL2	15.4989	14.1363	-0.13276	0.000431534	0.00092395
IL4R	18.632	22.6718	0.28312	8.08406e-05	0.000198489
PTPRN	0.153257	0.408231	1.41343	4.20737e-21	6.08348e-20
ZNF580	11.1988	9.52665	-0.233298	0.000119872	0.000285861
GPC3	29.3008	15.6395	-0.90574	0.0198981	0.0302608
MFSD1	13.377	16.7988	0.32861	3.59142e-08	1.55848e-07
KIAA0895L	7.45858	4.25885	-0.808436	1.61363e-17	1.83888e-16
MAN1A2	6.98483	6.53204	-0.0966913	0.0343738	0.0496189
SULT1C2	0.453777	0.229109	-0.985948	0.00102894	0.00204304
F13A1	1.70587	17.2481	3.33785	1.21872e-39	8.0016e-38
AC006237.1	0.833561	0.361183	-1.20656	7.84508e-05	0.000193211
AC079313.2	0.0685337	0.490077	2.83812	2.18585e-18	2.66271e-17
NLRC3	0.365326	0.93095	1.34952	8.72419e-24	1.53269e-22
AP000919.3	0.179559	0.252882	0.494008	0.00190539	0.00359976
FXYD1	0.157566	0.350541	1.15363	1.14969e-13	9.60591e-13
TRBV10-2	0.0627546	0.187538	1.57939	1.17524e-14	1.07674e-13
TADA1	6.41526	5.58858	-0.199026	0.000106789	0.000256747
WHAMM	4.23494	3.57437	-0.244652	3.6796e-06	1.14876e-05
ZNF528	2.43099	1.80882	-0.426501	0.00423944	0.00743897
NUDT12	3.28933	2.06077	-0.67461	3.92802e-13	3.12573e-12
RBM7	2.41605	2.74402	0.183641	2.05216e-05	5.59841e-05
C9orf163	0.307645	0.198267	-0.633822	9.95422e-08	4.0254e-07
AL353625.1	0.584455	0.469208	-0.316864	0.00770778	0.0128053
POF1B	12.6036	7.97394	-0.660475	1.37153e-07	5.42557e-07
AC010504.1	0.562748	0.487519	-0.207029	0.0292558	0.0429035
TMEM253	0.141739	0.136678	-0.0524526	0.0186694	0.028558
FNTB	3.58456	3.28627	-0.125346	0.0325775	0.0472393
ABHD4	11.7317	12.7487	0.119937	0.011732	0.0187291
AC093162.3	4.92956	3.16147	-0.640862	1.75338e-07	6.81168e-07
C6orf136	13.3217	9.90064	-0.428186	1.70085e-12	1.2702e-11
FIBIN	0.790222	6.48446	3.03665	2.0801e-49	5.51277e-47
ARLNC1	0.258091	0.171781	-0.587309	0.00389614	0.00690403
MIR155HG	0.431773	1.26653	1.55253	2.4079e-19	3.10003e-18
CAPN15	8.75309	6.68716	-0.3884	7.16194e-11	4.48152e-10
AC025575.2	6.42289	3.24509	-0.984966	0.00237074	0.00440087
PPP3CA	10.7926	11.87	0.137277	0.0030655	0.00554008
AC099522.2	1.01226	0.824738	-0.295567	0.00598708	0.0101673
CRYBB2P1	2.34956	2.14157	-0.13372	0.000528211	0.00111059
ID4	17.0078	9.08386	-0.904819	0.00358062	0.00639549
FZD5	4.19152	3.67153	-0.191095	0.0149097	0.0232905
SH3BP2	5.34723	4.54575	-0.234273	0.000342762	0.000749689
IMP3	22.591	18.8229	-0.263261	3.48774e-09	1.7631e-08
INTS9	4.6745	4.10817	-0.186317	0.00355215	0.0063457
FRAT1	2.44696	2.01739	-0.278501	0.000736807	0.00150888
ANKRD24	0.529996	0.326915	-0.697069	0.0325775	0.0472393
MIR3942	0.866563	0.601275	-0.527279	0.000124338	0.000295797
AL355490.3	0.142903	0.0810557	-0.818052	6.72937e-06	2.00883e-05
ZFAS1	52.8301	44.7987	-0.237903	0.00107851	0.00213191
IGLV10-54	1.08801	6.47666	2.57355	1.15782e-14	1.06171e-13
IGKV1OR2-3	0.040794	0.215484	2.40115	4.04379e-12	2.90511e-11
ITGB8	2.20299	2.51272	0.189793	0.0203881	0.0309345
AL355803.1	0.407378	0.604588	0.569583	3.0186e-05	7.9893e-05
AC127024.4	1.21305	0.893749	-0.440694	6.39869e-08	2.67779e-07
FDXR	13.3491	10.2213	-0.385173	4.13791e-09	2.06962e-08
SCAT1	0.463869	0.930445	1.0042	9.72217e-11	6.01944e-10
LNCSRLR	0.163797	0.243457	0.571758	2.72193e-08	1.20401e-07
COL24A1	0.248823	0.297751	0.258985	1.00255e-10	6.18607e-10
MMP25	0.66589	1.25015	0.908748	2.50714e-15	2.42695e-14
IGLJ2	0.105697	0.856575	3.01865	7.66613e-19	9.62451e-18
SYCE2	0.925402	0.581357	-0.670656	0.00018702	0.000429904
EIF2B3	7.64304	7.96172	0.0589336	0.0297207	0.0435236
SLC6A17	0.110664	0.112833	0.0279986	2.53181e-16	2.64525e-15
UBXN2B	5.37119	4.71369	-0.188383	0.00765088	0.0127156
TOMM40P2	0.516013	0.352432	-0.550065	0.0316357	0.0460301
MIRLET7BHG	0.762419	0.554329	-0.459843	4.18034e-07	1.52505e-06
LINC02082	0.218558	0.0902321	-1.2763	0.00399188	0.0070587
ZNF625	0.131988	0.105542	-0.322588	0.00113545	0.0022353
LYPLA2	66.4591	56.3305	-0.23855	1.59161e-05	4.43505e-05
DCAF5	8.43536	7.09849	-0.248937	3.63559e-06	1.136e-05
CDK12	5.26152	4.95653	-0.0861512	0.0188226	0.0287762
ZNF738	3.9607	2.83968	-0.480027	7.1776e-06	2.1315e-05
AC108134.3	0.436529	0.842184	0.948057	5.17091e-21	7.41255e-20
C10orf95	0.91294	0.5568	-0.71336	2.6758e-11	1.7632e-10
PABPC5	0.1129	0.169872	0.589399	1.50065e-23	2.58826e-22
PRXL2C	2.39327	4.68083	0.96778	2.59679e-25	5.0704e-24
ADPRM	3.52781	3.92533	0.154041	0.00101689	0.00202132
PRND	0.125887	0.357176	1.50451	1.64585e-30	4.78176e-29
CYP1B1	3.79176	6.02678	0.668519	1.29087e-26	2.76658e-25
ZNF384	4.73325	3.9243	-0.270397	7.03457e-05	0.000174854
B3GAT2	0.119937	0.0939167	-0.352819	0.00543507	0.00931513
PIWIL4	0.426822	0.645622	0.597057	1.66026e-11	1.11464e-10
ZNF417	1.47489	1.25096	-0.237575	0.00490411	0.00847861
ZNF226	2.97289	2.42845	-0.291831	1.28809e-05	3.65774e-05
SGSM2	7.88186	5.05554	-0.64067	1.0977e-12	8.3761e-12
ESPL1	3.96732	3.07108	-0.369419	0.00293581	0.00533142
AC015909.5	0.153214	0.109133	-0.489464	6.23761e-08	2.6144e-07
MTURN	4.77896	3.85199	-0.31109	0.0334654	0.0484265
REPS1	4.54877	3.95499	-0.201804	0.000470955	0.00099998
AC068831.2	0.326085	0.232562	-0.487637	1.41978e-06	4.75053e-06
RNF227	2.33863	1.86953	-0.322987	2.11402e-05	5.75063e-05
PIH1D2	0.566102	0.477182	-0.246521	0.0338123	0.04887
SNHG9	12.3669	9.58488	-0.367646	0.00560424	0.00957178
AC246787.2	0.0191077	0.206851	3.43637	4.28979e-14	3.74701e-13
CFLAR	3.81694	4.59902	0.268912	1.03234e-05	2.97859e-05
NPR3	0.16769	0.381334	1.18526	4.66337e-13	3.68525e-12
LAMB2	17.8342	29.3088	0.716689	3.48628e-17	3.88333e-16
MIR3677	1.47744	0.728599	-1.0199	6.45527e-08	2.69988e-07
TMEM68	3.04125	2.46562	-0.302715	3.11649e-08	1.36796e-07
AF001548.1	0.0943741	0.341566	1.8557	2.55267e-07	9.626e-07
DENND5A	3.94985	5.99959	0.603065	2.03792e-15	1.99227e-14
EHMT2-AS1	0.363843	0.145014	-1.32712	1.05422e-16	1.13025e-15
NARS2	6.97502	5.85221	-0.253215	7.59468e-05	0.000187682
RAP1B	2.77441	3.39065	0.28938	0.000602879	0.00125484
TRPS1	0.793087	1.42154	0.841902	2.29565e-28	5.66278e-27
NPTX1	0.197238	0.369266	0.904724	8.34323e-08	3.42516e-07
OXR1	8.60312	6.56859	-0.389276	3.42302e-06	1.07436e-05
MIR378A	0.638079	0.437324	-0.545031	0.00131785	0.00256764
FXYD7	0.123027	0.204511	0.733203	6.69966e-13	5.2204e-12
MYO7B	0.141422	0.289255	1.03233	1.81053e-09	9.52009e-09
ZNF16	2.74787	2.3094	-0.250797	9.01981e-07	3.11536e-06
MIR106B	0.787097	0.341607	-1.2042	1.62318e-06	5.37318e-06
FLACC1	0.0957032	0.111312	0.217971	0.00299987	0.00543394
FIZ1	3.76074	3.14012	-0.260198	2.49248e-08	1.10951e-07
AC108451.2	0.169666	0.0782688	-1.11619	1.20961e-05	3.45158e-05
AC087301.1	0.290448	0.201486	-0.527599	0.000472362	0.00100271
AC009812.1	1.51341	1.16614	-0.376056	0.0052571	0.00903998
SNORA33	11.0126	8.79843	-0.32384	0.000570501	0.00119305
NME3	34.4935	26.3517	-0.388427	0.00217741	0.00407259
ARHGAP17	4.50601	5.0805	0.173122	3.29866e-08	1.4392e-07
KLRG1	0.246257	0.448943	0.866366	8.95935e-16	8.97256e-15
EXOC7	9.05603	6.50465	-0.477407	4.93485e-15	4.66279e-14
AC027763.1	0.418964	0.292936	-0.516243	4.09918e-05	0.000106229
TBC1D22B	6.5824	6.24879	-0.0750365	0.0293483	0.043016
AC006333.1	3.18273	2.52516	-0.333888	1.68016e-07	6.54476e-07
AC087392.3	0.23209	0.179474	-0.370907	7.07143e-05	0.00017571
ZNF444	6.12424	4.90136	-0.321349	8.00547e-08	3.2981e-07
SYCE3	0.839887	0.579921	-0.534338	0.000424798	0.000911206
TRAV27	0.238883	0.425403	0.832526	5.00893e-13	3.94685e-12
AC007292.1	1.44614	0.987091	-0.550954	1.27379e-06	4.29778e-06
UBE2J1	12.8409	16.0118	0.318392	1.02337e-09	5.57113e-09
ZNF749	1.65424	1.3027	-0.344662	1.17563e-07	4.69302e-07
RNU6-418P	1.24222	0.827672	-0.585792	2.17211e-05	5.8939e-05
PPIL3	5.27604	4.50703	-0.227279	0.000969956	0.00193759
TMPRSS2	18.569	15.1885	-0.289916	0.000610302	0.00126871
CRYBB3	0.607422	0.367287	-0.725789	0.0109264	0.0175396
SNRPF	27.7989	22.6776	-0.293762	6.09342e-05	0.000153178
AC011479.3	0.24364	0.187763	-0.375834	0.000969645	0.00193751
SH3TC1	3.09181	3.2646	0.0784545	0.00443202	0.00774125
MACIR	3.36185	2.49526	-0.430063	0.000386587	0.000836783
AC018616.1	0.210173	0.134674	-0.642111	0.0154149	0.0240193
CD80	0.132434	0.55113	2.05713	2.34103e-30	6.72064e-29
LINC02626	0.152108	0.0963022	-0.659452	8.17081e-05	0.000200348
MARVELD1	13.5434	23.0553	0.76751	8.60221e-16	8.63479e-15
LDHAP7	0.699878	0.948126	0.437976	0.00242313	0.00448356
RARRES2	9.62871	56.4546	2.55168	3.03542e-44	3.47188e-42
ADAMTS9	0.647696	1.72674	1.41467	4.90948e-24	8.77409e-23
NCKIPSD	10.4073	8.75138	-0.250013	0.00238552	0.00442452
FCGR1A	0.391131	2.31858	2.56752	3.07627e-47	6.02283e-45
LY6G5B	0.839037	0.630717	-0.411743	0.000158437	0.000368607
GPAM	2.4677	1.84891	-0.416491	0.00978824	0.0158816
FAM136A	21.2312	18.1322	-0.227627	0.000554926	0.0011626
LINC02528	0.0411134	0.219576	2.41704	1.52209e-17	1.73912e-16
AL139099.4	1.74442	1.51133	-0.206925	0.0132214	0.0208616
NT5C2	9.14853	7.32459	-0.320792	0.000978601	0.00195217
EP400P1	1.23657	1.04168	-0.247425	6.4909e-05	0.000162512
LINC02361	0.335559	0.490491	0.547661	2.00993e-07	7.72546e-07
HHAT	1.65906	1.23393	-0.427113	9.70391e-05	0.000235206
ZNF546	0.424939	0.351069	-0.2755	0.00610953	0.0103623
C8orf76	4.28719	3.95654	-0.115792	0.00182563	0.00346111
KCNRG	0.315628	0.243933	-0.371739	2.42604e-06	7.81193e-06
AL139393.3	0.691983	1.59776	1.20725	5.43204e-25	1.03734e-23
PALM	2.65984	3.79506	0.512781	1.86017e-12	1.38347e-11
AF111168.1	0.570168	0.544555	-0.0663084	0.0167504	0.0258904
LINC00894	0.576546	0.344621	-0.742424	2.0831e-12	1.5398e-11
FANCF	4.98209	3.80063	-0.390514	5.32543e-08	2.24985e-07
FAM83C-AS1	0.687885	0.515641	-0.4158	9.21537e-05	0.000224224
NACA3P	3.60089	3.01735	-0.255073	0.0224301	0.0337593
NLRP2	10.2457	13.4187	0.389216	0.0200751	0.0304979
AL109659.2	0.178741	0.0906515	-0.979466	1.29345e-06	4.35802e-06
IGLVI-70	0.132444	1.80363	3.76745	9.53486e-14	8.07528e-13
RIPPLY2	1.52022	0.762695	-0.995102	0.000145504	0.000341479
AL355607.2	0.103457	0.121582	0.232904	1.22539e-06	4.14542e-06
SMARCA4	21.7214	17.8776	-0.280961	6.81155e-08	2.83471e-07
ZFP36	122.222	150.507	0.30033	0.000164896	0.000382404
COMT	48.2635	34.3339	-0.491299	6.22925e-09	3.03393e-08
AC127502.2	1.87148	1.24713	-0.585567	1.16674e-05	3.33583e-05
ACTBP7	0.0965798	0.13766	0.511316	6.68393e-05	0.000166941
SMIM19	7.49739	6.24034	-0.264764	6.24518e-05	0.000156866
AC016027.1	0.611966	0.450285	-0.442614	1.22143e-08	5.70351e-08
PNKD	14.8287	13.0495	-0.1844	0.0291637	0.0427857
AL139099.3	0.305436	0.183391	-0.735942	1.61777e-07	6.32098e-07
HLA-E	218.407	317.286	0.538765	4.90803e-11	3.12698e-10
FAM168A	6.16554	6.48709	0.0733452	0.00417331	0.00733832
GDF7	1.09636	0.715774	-0.61514	1.408e-06	4.71693e-06
ATAD2B	2.15423	1.83026	-0.235123	2.88934e-06	9.17059e-06
CDA	6.87408	15.4741	1.17062	7.97755e-15	7.40257e-14
ARID4A	2.64134	2.35671	-0.164497	0.004693	0.00814473
NR4A3	0.989388	2.66289	1.42839	3.35001e-24	6.06181e-23
DLGAP1-AS2	2.25225	1.66389	-0.436803	0.000714878	0.00146799
LAG3	1.52071	5.04827	1.73105	7.51775e-18	8.7648e-17
SZT2	2.72769	2.17867	-0.324234	1.96881e-06	6.45149e-06
AL008729.1	0.2558	0.194822	-0.392864	0.0313489	0.0456435
EXT1	8.37261	10.8244	0.37054	0.000446638	0.000952816
MYO1E	6.71435	8.25088	0.297299	5.3753e-08	2.27004e-07
SMARCB1	42.4271	39.5355	-0.101838	0.00381591	0.00677289
GPBP1L1	17.5662	15.5192	-0.178746	0.000307534	0.000678441
AC090772.3	0.735095	0.584134	-0.331631	0.00102893	0.00204304
AL355075.2	0.589864	0.417689	-0.497954	0.000665363	0.00137489
BCAP31P1	0.271243	0.0926707	-1.5494	0.00300247	0.00543793
RND3	18.7221	24.4244	0.383587	5.80965e-07	2.0718e-06
PPIAP45	1.13944	0.733611	-0.635234	0.00496014	0.00856798
ZNF544	4.76706	4.14424	-0.201993	0.000546445	0.00114594
GLG1	12.0801	14.9643	0.308892	3.1611e-08	1.38502e-07
LINC01781	0.116037	0.442153	1.92996	5.25986e-13	4.13557e-12
NEU3	1.63944	1.33145	-0.30021	0.00295175	0.00535633
AL645608.6	0.874661	0.458167	-0.932849	5.53803e-08	2.33513e-07
ZNF592	5.80347	5.12041	-0.180655	0.000499592	0.00105583
MST1L	0.24962	0.131933	-0.919931	2.80263e-12	2.04318e-11
AC093323.2	0.171673	0.0726153	-1.24132	6.6217e-08	2.76205e-07
SSR4P1	0.463518	0.64751	0.482276	1.11824e-07	4.48865e-07
AC012618.3	0.344851	0.259149	-0.412194	0.0315776	0.0459528
KRIT1	5.42447	4.39357	-0.304089	4.27445e-08	1.83364e-07
TPSB2	2.15458	9.53575	2.14594	2.16611e-26	4.57029e-25
YTHDC2	3.35452	2.66445	-0.332271	6.71679e-06	2.00562e-05
MIR29B2CHG	1.17418	0.374959	-1.64685	1.19204e-08	5.57347e-08
MRTFB	2.46829	2.13403	-0.20993	0.0116492	0.0186106
PLA2G2F	21.6656	12.8753	-0.750803	2.37697e-06	7.66457e-06
MFSD12	10.3325	13.5164	0.387523	4.5829e-06	1.40791e-05
ZNF720	1.75437	1.56487	-0.164908	0.000975711	0.00194694
PROK2	0.0841017	0.167272	0.991988	1.11009e-08	5.21386e-08
IPO4	1.79801	1.54101	-0.22252	0.00118433	0.00232481
SLC29A1	26.208	31.0126	0.24285	0.00871375	0.0143146
TUFT1	19.5127	16.8201	-0.214229	0.00180517	0.00342589
AC009087.1	0.244506	0.179476	-0.446081	0.0025949	0.00477335
FGF7P8	0.217572	0.238494	0.132455	0.0334037	0.0483405
GPR135	0.233135	0.314668	0.432669	2.1696e-05	5.88782e-05
ARAP1-AS1	0.224187	0.150269	-0.577155	0.000284998	0.000633355
ATP7A	2.46744	2.1538	-0.196131	0.0119835	0.0191095
RNU7-75P	0.915434	0.647012	-0.500664	0.0236474	0.0353771
PARD6G-AS1	0.538344	0.457493	-0.234779	5.88268e-05	0.000148206
ARL4AP5	0.111944	0.16889	0.593309	0.00166836	0.00318826
RASGEF1C	0.0674144	0.117921	0.806689	3.81647e-07	1.40053e-06
FUBP1	16.1044	15.0588	-0.0968449	0.0108753	0.0174654
AL355132.1	0.281708	0.19723	-0.514318	0.00229467	0.00427133
SLITRK4	0.191851	0.207607	0.113872	1.43686e-14	1.30706e-13
FAM120B	5.60236	5.01294	-0.160376	0.00163487	0.00313059
AD000864.1	0.188506	0.363592	0.947709	1.15076e-15	1.14454e-14
PLCD4	0.473667	0.680094	0.521862	0.000123998	0.000295022
RPP21	9.74739	7.54678	-0.369154	7.93702e-09	3.81609e-08
SEPTIN1	1.54242	3.23683	1.06939	3.854e-12	2.77519e-11
SIX4	2.15747	1.65115	-0.385863	6.423e-05	0.000160867
AC093010.2	4.0953	5.79168	0.500014	7.43364e-06	2.20003e-05
PEAK1	1.0061	1.51855	0.593926	6.55142e-15	6.12895e-14
RNF20	8.76037	9.62489	0.135777	0.0016677	0.00318727
H2BW1	0.327054	0.211489	-0.628947	0.0344802	0.0497592
ANKRD20A5P	0.579822	0.125771	-2.20482	3.20981e-14	2.83444e-13
AC091544.5	0.466149	0.193941	-1.26517	2.11458e-13	1.725e-12
TBX6	4.93993	2.62333	-0.913093	1.07595e-08	5.06883e-08
ZNF286A	0.998408	0.799508	-0.320517	0.00230782	0.00429324
PWWP2A	2.6113	2.28807	-0.190638	0.00243864	0.00451073
AC019226.2	0.199676	0.149277	-0.419667	0.0237151	0.0354625
SOST	2.3192	3.91557	0.755593	2.92885e-12	2.13161e-11
AL034417.1	0.783998	0.655547	-0.25815	0.000400621	0.000864492
NRIR	0.483077	0.498516	0.045388	0.00524017	0.00901657
PROB1	1.04876	1.15696	0.141654	0.0122685	0.019514
PTCHD4	0.174308	0.191799	0.137961	3.53938e-10	2.04884e-09
STEAP3	17.9512	14.3262	-0.325425	0.000283826	0.000631136
IL11RA	1.80961	2.33456	0.367475	0.000238336	0.00053735
ARIH2	9.21474	8.15781	-0.175761	0.00175492	0.00333869
GAPDHP40	0.287324	0.226175	-0.345243	0.00347717	0.0062211
FCGR3A	5.5726	33.7822	2.59984	7.12434e-45	9.16131e-43
AC034102.8	0.215131	0.0988334	-1.12215	4.36594e-07	1.58836e-06
LARP1	25.8775	23.7181	-0.125714	0.00481616	0.00834116
PPHLN1	4.33812	4.02475	-0.108172	0.00167719	0.00320316
GIPC1	62.1346	49.4937	-0.328154	4.27445e-08	1.83364e-07
SARDH	0.324649	0.605393	0.898991	3.7025e-20	5.03521e-19
AL122010.1	2.37401	1.93008	-0.298664	1.58564e-05	4.4201e-05
LINC02584	0.0810495	0.152454	0.911498	1.18889e-06	4.02948e-06
RRAGA	48.4572	51.6507	0.0920759	0.00188832	0.00356967
SWT1	1.8561	1.70612	-0.121555	0.00955512	0.0155381
DIRAS1	0.892437	0.934718	0.0667795	1.26035e-12	9.56197e-12
FAM3D	13.6978	6.73045	-1.02517	6.55374e-11	4.11679e-10
EIF1	173.637	156.82	-0.14697	0.000374572	0.000812964
HRH1	2.95836	4.32488	0.547861	1.68889e-10	1.01502e-09
CASP1	6.16298	9.00074	0.546415	1.02052e-05	2.94607e-05
FCER1G	10.329	50.8877	2.30061	3.49054e-44	3.93038e-42
ICAM2	1.90664	2.64236	0.470793	1.7615e-06	5.80716e-06
NEIL1	3.71529	2.22217	-0.741509	5.73656e-11	3.62404e-10
GMPR	2.39341	2.9876	0.31992	0.000516904	0.00108924
MRTFA	7.78037	9.25798	0.250859	1.93068e-07	7.44586e-07
ZEB1-AS1	0.971588	1.05204	0.114768	0.00867136	0.0142589
RN7SL441P	0.274592	0.242444	-0.179638	7.70325e-07	2.6949e-06
EPHA3	0.543464	1.52288	1.48655	4.80002e-28	1.15776e-26
AL138831.2	0.191759	0.167746	-0.193017	0.0266387	0.0393604
OSBPL8	5.29913	5.97131	0.172291	0.0028188	0.00514083
PWWP3A	4.50127	3.68303	-0.289441	8.03426e-06	2.36362e-05
TTC6	0.590985	0.229847	-1.36245	7.72154e-20	1.03264e-18
ALDH1L1	5.54484	2.47558	-1.16338	4.05569e-09	2.03224e-08
MED7	3.92232	3.54531	-0.145796	0.0146719	0.022952
TAS2R5	0.539423	0.288261	-0.904042	7.4988e-08	3.10266e-07
FAM20C	2.794	12.651	2.17885	3.92985e-48	8.98983e-46
RPS2P35	0.121135	0.0915189	-0.404479	0.012604	0.019989
COQ3	7.6289	6.48012	-0.235454	1.93357e-05	5.30024e-05
PPP2R2A	7.49069	6.27441	-0.25562	0.000498045	0.00105287
ZNF451	2.43342	2.19489	-0.148841	0.00096709	0.00193276
NMRAL1	15.7674	13.3638	-0.238621	3.94833e-05	0.000102613
B4GALT5	24.0817	27.4424	0.188468	0.015787	0.024541
PSMD3	44.3481	37.6158	-0.237535	0.000672828	0.00138807
GCFC2	3.63027	3.17241	-0.194499	0.000167659	0.000388233
RPGR	1.20243	1.0829	-0.151058	0.0168613	0.0260452
FCRL5	0.0712072	0.745615	3.38834	1.42685e-28	3.55601e-27
HIF1AN	3.90044	3.51388	-0.150573	0.0106955	0.0172059
SLC25A36	7.67268	5.41826	-0.501899	1.69865e-14	1.53238e-13
AC131235.4	0.374866	0.283425	-0.403409	1.64632e-05	4.56765e-05
RCN3	10.8098	37.5602	1.79687	3.06539e-42	2.70801e-40
TMEM140	6.84672	10.4913	0.615702	1.85121e-16	1.95105e-15
AC006449.7	2.44373	1.81423	-0.429727	1.82969e-07	7.08154e-07
Z84485.1	0.501916	0.309631	-0.696896	2.65426e-09	1.36526e-08
RNA5SP201	0.326242	0.223849	-0.543413	0.000132118	0.000312731
IL1RL1	0.211532	0.940527	2.1526	5.4866e-11	3.47623e-10
AP005482.4	1.99163	1.51799	-0.391791	6.89776e-07	2.42992e-06
MTX1	6.67916	5.93185	-0.171183	0.00404384	0.00713839
EBF2	0.053193	0.195012	1.87425	4.80452e-32	1.55152e-30
PATJ	6.31528	4.86982	-0.374977	9.05484e-10	4.97421e-09
TMEM30B	17.9865	11.2006	-0.683348	2.1588e-12	1.5925e-11
FIP1L1	6.26387	5.68418	-0.140104	0.00259035	0.00476579
CSF1	4.75922	12.5998	1.40461	7.95007e-28	1.87387e-26
COQ8B	7.56165	6.96089	-0.119429	0.000856129	0.00173186
ELP6	9.2017	7.99781	-0.202296	7.25881e-05	0.000179934
TMEM8B	3.786	3.02898	-0.321844	5.23512e-05	0.000133204
TLCD1	19.7005	15.9425	-0.305352	2.0069e-05	5.4874e-05
IGFL1P1	3.13803	4.82102	0.619477	0.00581827	0.00990931
GRIK5	0.436993	0.470081	0.105297	4.45037e-10	2.5485e-09
EDEM1	13.034	14.6173	0.165395	0.00914794	0.0149611
APCDD1L	1.09335	2.02893	0.891962	3.12931e-41	2.39458e-39
SMIM24	0.797934	0.539228	-0.565374	0.00390761	0.00692056
AC107375.1	1.19857	0.994245	-0.269643	0.00030362	0.000670692
AC005332.3	5.29831	4.15364	-0.351157	3.12005e-06	9.8482e-06
KLRC2	0.115659	0.33889	1.55093	1.286e-07	5.10826e-07
A1BG-AS1	0.208783	0.450445	1.10935	6.65922e-23	1.10136e-21
AL451085.3	1.16241	0.974884	-0.253819	0.00867136	0.0142589
THOC6	23.0197	19.1264	-0.267299	8.7227e-05	0.000212895
AC002350.2	0.615035	0.508541	-0.274305	0.000481322	0.0010198
AC129492.6	0.219155	0.0859364	-1.35061	2.16897e-06	7.04679e-06
NOA1	10.1368	8.3444	-0.280722	2.60173e-08	1.15366e-07
HOXB5	6.93309	2.46092	-1.4943	4.83253e-09	2.39773e-08
IGSF5	0.226195	0.132866	-0.767592	0.00162567	0.00311379
AC106820.3	1.06662	0.706612	-0.594059	6.11715e-07	2.17467e-06
CNIH4	10.5522	9.81772	-0.104088	0.00262602	0.00482242
PRRX2	1.80975	5.08943	1.49171	2.78918e-33	9.79232e-32
GOLM1	21.8569	28.2908	0.372247	3.1965e-06	1.00705e-05
U62317.2	7.33139	9.20951	0.329038	0.025785	0.0382445
SMIM10	2.41887	4.0976	0.760447	1.3446e-13	1.11615e-12
SNX4	15.9023	14.6784	-0.115545	0.0196352	0.0299028
FOXP3	1.02347	2.63838	1.36618	4.43124e-27	9.77661e-26
PAX7	0.283825	0.103538	-1.45485	0.026551	0.0392495
TCEAL2	0.870536	0.941407	0.112915	5.97013e-19	7.5696e-18
AC005479.1	0.173407	0.254807	0.555241	3.84733e-05	0.000100264
PPP1R8	18.3747	16.6904	-0.138706	0.000496502	0.00104971
BLM	2.34926	2.05777	-0.191121	0.00932696	0.0152127
AC100861.1	1.41768	1.14217	-0.311758	0.000344948	0.000754014
EOGT	5.36444	5.81313	0.115886	0.0346576	0.0499753
ARL13A	0.187495	0.121917	-0.62095	3.48412e-07	1.28508e-06
AC040977.1	2.49025	2.70324	0.118401	0.00279591	0.00510423
AL512791.2	0.139257	0.113531	-0.29466	0.00115364	0.00226927
E2F5	2.16709	1.60557	-0.432672	1.51748e-06	5.04866e-06
MAGEA11	1.17962	1.07275	-0.137017	8.29828e-05	0.000203129
SGCD	0.116857	0.912187	2.96459	2.26416e-51	1.06967e-48
AL132989.1	1.36558	1.02934	-0.407795	7.65365e-06	2.26052e-05
CYB5D1	0.440426	0.326522	-0.431721	1.60966e-05	4.4773e-05
TRIM26	21.3237	18.7377	-0.186515	0.000324701	0.0007132
CD300A	1.38869	4.84489	1.80273	8.10731e-40	5.40454e-38
TTC14	4.42666	3.21093	-0.463225	7.9687e-08	3.28482e-07
FAM177B	0.134035	0.298765	1.1564	1.65071e-12	1.23451e-11
ZNF487	1.09569	0.92263	-0.248011	7.56834e-05	0.000187095
FAM86B1	0.330728	0.206324	-0.680735	2.65732e-05	7.11019e-05
CD72	0.690289	2.26509	1.7143	1.25177e-29	3.41323e-28
THSD7A	0.359282	0.717857	0.99858	5.54233e-12	3.92332e-11
TPSD1	0.226481	1.1914	2.39519	1.66496e-13	1.36953e-12
GEMIN8P4	1.75362	1.39172	-0.333467	5.94516e-05	0.000149676
LINC02188	0.197281	0.270164	0.453586	0.000406155	0.000875304
PACSIN1	1.13066	0.689574	-0.713387	0.00519005	0.00893529
ITGB1BP1	7.74133	8.47295	0.130283	9.31233e-05	0.000226396
MTRES1	9.41553	8.79201	-0.0988498	1.15444e-07	4.61775e-07
FAM110D	0.763259	1.38006	0.854489	1.69818e-08	7.74826e-08
PLPP7	0.322909	1.22119	1.91909	1.25331e-46	2.26975e-44
AC073115.1	0.0425331	0.163858	1.94579	0.000689108	0.00141802
ISLR2	0.242413	0.333628	0.460773	1.52656e-29	4.13141e-28
ZC2HC1A	4.25865	3.39005	-0.329092	2.74646e-05	7.33063e-05
ATXN7L3	22.1487	17.7118	-0.322513	2.41358e-13	1.95789e-12
RPL6	194.304	158.249	-0.296122	1.15787e-05	3.31265e-05
BAG6	54.8261	49.4574	-0.148675	0.000292625	0.000648713
SCART1	0.3108	0.232163	-0.420854	1.1623e-05	3.32444e-05
AC004918.1	2.95577	2.36569	-0.321271	0.000676927	0.00139533
SAMD15	0.590585	0.444748	-0.409155	0.000438339	0.000937044
AFMID	8.43574	6.34317	-0.411311	7.94955e-12	5.51067e-11
PRKCQ	0.962753	1.32186	0.457329	1.04428e-05	3.00746e-05
PLA2G12AP1	0.404568	0.329836	-0.294633	0.000299751	0.000663025
TRO	1.09255	1.12307	0.0397491	6.14393e-10	3.45012e-09
RIBC1	0.612287	0.473443	-0.371017	5.96613e-05	0.000150187
ZNRD1	8.0094	6.67691	-0.262513	0.000335214	0.000734659
PRMT3	3.36112	3.01671	-0.155966	0.00222011	0.00414319
TLN2	0.891038	1.00853	0.178695	0.0013929	0.00270175
C1orf159	5.23036	3.51292	-0.57424	1.91871e-15	1.8808e-14
FMOD	3.69084	19.6289	2.41096	8.15949e-52	4.22195e-49
AL604028.1	3.92682	3.07957	-0.350635	5.20814e-09	2.56885e-08
NMUR1	0.0832058	0.220506	1.40606	1.19957e-14	1.09626e-13
MTDHP1	0.484354	0.407787	-0.248248	0.000944052	0.00189106
GEMIN7-AS1	0.850855	0.520377	-0.709355	1.26376e-08	5.88598e-08
ROPN1L	0.102514	0.129368	0.335665	0.0018293	0.00346776
PGM1	15.0837	18.1044	0.263352	0.000750262	0.00153427
GOLGA2P10	4.77488	2.99377	-0.6735	2.3759e-11	1.57274e-10
AC023105.1	0.288283	0.197183	-0.547947	0.0204876	0.031068
LENG9	5.68793	4.17303	-0.446808	9.02849e-05	0.000219914
SNCAIP	0.868165	0.921486	0.0859932	0.00113359	0.00223205
KATNAL1	0.872236	1.44374	0.727022	1.08288e-15	1.07851e-14
AP001160.2	0.402076	0.344174	-0.224329	0.0155364	0.0241799
AC022336.1	0.150338	0.12183	-0.303339	0.000911039	0.00183203
NCOR2	9.62375	11.6075	0.270386	2.46598e-06	7.93113e-06
JMJD1C	3.71751	4.2308	0.186595	0.0215883	0.0325803
TGOLN2	29.7018	32.9262	0.148686	0.00423944	0.00743897
TCEAL8	45.9361	41.856	-0.134195	0.00869254	0.0142894
RFNG	17.4487	15.355	-0.184419	0.000337355	0.000738978
ACTR6	7.06201	6.04217	-0.225012	0.000443856	0.000947625
ARMC10	7.79775	7.32067	-0.0910827	0.00871375	0.0143146
AL731567.1	3.98642	2.22757	-0.83962	3.74627e-06	1.16823e-05
MSANTD2	3.06482	2.1419	-0.516913	2.01893e-07	7.75527e-07
MYLK	1.52481	8.65036	2.50413	4.72325e-45	6.29729e-43
ITFG2-AS1	0.281922	0.19926	-0.500641	1.52132e-05	4.26104e-05
C5orf58	0.164066	0.202946	0.306826	1.2558e-17	1.44244e-16
AC007382.1	0.928685	0.727763	-0.351721	6.28919e-05	0.000157862
PLA2G5	0.174045	1.25276	2.84758	1.05125e-43	1.0931e-41
LGALS9B	0.0947291	0.146657	0.630561	0.0044101	0.00770916
SLC30A9	8.11077	7.14444	-0.183017	0.000900622	0.00181359
IGKV2D-30	0.389285	0.881052	1.1784	1.52086e-15	1.50097e-14
ISLR	6.54454	55.3151	3.07931	5.87897e-51	2.55523e-48
AC102953.2	0.880056	0.651884	-0.432981	0.0228992	0.0343773
FABP6	17.5514	6.62954	-1.4046	9.12929e-11	5.66851e-10
RPL32	338.432	285.431	-0.245721	0.0145375	0.0227565
AGTRAP	24.0403	30.4176	0.339453	4.96128e-06	1.51345e-05
TOLLIP	16.7385	13.6819	-0.2909	4.49225e-05	0.000115533
RASGRP1	0.566346	1.29869	1.1973	6.81509e-14	5.84704e-13
SNCG	357.351	243.338	-0.554379	0.000119466	0.000284925
AC087752.2	0.139361	0.107458	-0.375052	0.00472773	0.00819846
DDX17	48.6092	38.1364	-0.350061	2.78097e-08	1.22788e-07
TRAP1	12.406	10.4397	-0.248955	1.83571e-06	6.03808e-06
GGT3P	0.128194	0.0915911	-0.485054	0.000314137	0.000691955
ACOXL-AS1	0.291095	0.125328	-1.21578	1.87186e-08	8.47662e-08
TGM2	22.1774	66.555	1.58546	7.29689e-33	2.47775e-31
SNORA55	1.51324	1.37803	-0.135033	0.000605093	0.00125909
AC106886.5	0.315369	0.243444	-0.373448	1.6218e-05	4.50704e-05
G6PC3	17.1099	14.1234	-0.276743	7.55022e-06	2.23331e-05
UNG	30.2891	24.8441	-0.285897	1.60362e-05	4.46394e-05
NUBP2	13.0154	11.6307	-0.162287	0.000794391	0.00161706
IGHE	0.63526	0.905649	0.511605	1.88224e-11	1.25861e-10
LAMA1	0.491533	0.607932	0.30662	2.1824e-19	2.81471e-18
ZNF878	0.310079	0.273201	-0.182673	0.0257839	0.0382445
RPS7P1	8.96258	7.3373	-0.288664	0.00923706	0.0150841
AC005920.1	0.148494	0.0727885	-1.02862	0.000409863	0.000882769
HES5	0.497031	0.250862	-0.986442	0.0177927	0.0273362
IGLV4-3	0.0609579	0.403408	2.72636	1.5783e-10	9.51712e-10
AL390955.2	0.300502	0.37532	0.320746	0.00861816	0.0141843
POLR2J3	0.900084	0.625351	-0.525392	0.000216116	0.000491485
RPS7P3	0.469549	0.308795	-0.604628	5.0349e-08	2.13398e-07
TADA3	29.7633	27.8972	-0.0934127	0.0123842	0.0196764
AL050309.1	1.19305	1.05028	-0.183884	0.031186	0.0454214
CAPN13	2.64703	1.62037	-0.708052	5.38333e-07	1.92958e-06
KCNJ8	1.14942	3.9957	1.79755	1.15691e-47	2.44098e-45
NFATC2IP	12.7404	9.63866	-0.402506	3.44615e-12	2.4881e-11
WDR6	35.8081	25.8903	-0.467873	1.58661e-10	9.56453e-10
CNOT8	15.6079	13.9226	-0.164848	0.0212592	0.0321172
PLGRKT	11.0795	13.1705	0.249411	5.65183e-06	1.70805e-05
AC112721.2	0.255073	1.08049	2.0827	6.64062e-32	2.11915e-30
AC068134.3	0.681538	0.447122	-0.608125	2.84287e-06	9.0363e-06
PPP1R12B	1.70632	4.37064	1.35696	1.43848e-12	1.08433e-11
WLS	15.0897	18.6881	0.308552	0.0175994	0.0270584
GPR155	0.849069	1.15319	0.441675	3.99344e-18	4.74497e-17
AL159169.2	0.94229	0.594022	-0.665655	6.04257e-06	1.81754e-05
ANKFN1	0.296539	0.254323	-0.221564	0.0306953	0.0447939
NT5DC2	28.0771	22.0485	-0.348713	0.00040148	0.000866001
CBWD5	0.490993	0.440592	-0.156257	0.00347725	0.0062211
OLFML1	0.523443	2.34609	2.16415	1.15068e-55	1.47097e-52
JAK2	2.32963	3.12219	0.422457	2.0032e-10	1.19336e-09
COQ7	5.49447	4.20178	-0.386978	3.58698e-11	2.32763e-10
RCAN3	5.85351	4.93119	-0.247366	0.000302649	0.000668682
ATAD5	1.84513	1.50397	-0.294951	0.000577553	0.00120652
SGCG	0.122644	0.208009	0.762167	5.3849e-19	6.84754e-18
SETD3	11.7349	12.4179	0.0816203	0.003209	0.0057778
SAXO2	0.195789	0.151974	-0.365474	0.000449437	0.000958411
PRDM1	2.79407	5.15795	0.884432	8.49441e-20	1.13182e-18
KCTD13	4.83433	3.82319	-0.338537	0.000118258	0.000282229
ANTXR2	2.97221	6.52254	1.1339	5.00493e-22	7.76908e-21
AL158824.2	0.139442	0.0966122	-0.529383	0.0024637	0.00455205
CDO1	0.320675	1.04027	1.69777	5.2854e-27	1.15906e-25
AC004466.1	0.152834	0.101965	-0.58389	7.88003e-08	3.25074e-07
CNGB1	0.327409	0.532193	0.700857	0.000153747	0.000358778
AL353751.1	0.971347	2.99845	1.62616	5.16734e-09	2.55104e-08
CPVL	2.89377	9.07121	1.64834	1.84375e-30	5.34244e-29
TRAV26-1	0.0734879	0.279526	1.92741	5.18709e-19	6.59988e-18
MYL12A	77.6773	99.364	0.35523	7.29188e-07	2.55675e-06
PLA2G4B	0.321406	0.163419	-0.975819	2.72091e-12	1.9856e-11
OR10H1	0.623553	0.192206	-1.69786	8.00185e-09	3.84641e-08
PROS1	2.42455	4.69327	0.952876	2.15024e-24	3.94005e-23
ZNF33B	4.3738	3.23639	-0.434503	1.9253e-09	1.0087e-08
AC138409.1	0.181677	0.154253	-0.236071	3.52039e-05	9.22638e-05
SRSF6	50.0304	33.1302	-0.594659	3.74253e-17	4.15811e-16
PLN	0.699905	8.091	3.53109	1.83583e-42	1.66234e-40
PITX2	1.2632	1.30314	0.0449107	0.00772684	0.0128321
FZD6	20.5003	17.1949	-0.253665	0.00107851	0.00213191
NEK4	3.55659	2.93553	-0.276874	0.00185152	0.00350467
S1PR1	2.47939	6.52062	1.39502	5.28022e-29	1.36282e-27
DNASE2	31.7455	34.0602	0.101534	0.0144374	0.0226145
SMPD1	9.55923	13.2965	0.476078	8.88275e-11	5.51701e-10
FKBP9	17.11	22.6582	0.405187	4.90803e-11	3.12698e-10
TEKT5	1.47179	0.633845	-1.21537	1.4828e-08	6.83874e-08
PLAA	7.31032	8.01704	0.133134	0.0058967	0.0100264
AC116651.1	0.303328	0.365538	0.269143	0.00417317	0.00733832
AC004471.2	0.11105	0.0892292	-0.315627	0.00303547	0.00549174
LINC00630	0.496234	0.438195	-0.179447	0.0320413	0.0465517
AK1	2.30896	2.94333	0.350208	7.83576e-05	0.000193003
IGHV3-62	0.0651575	0.372252	2.51428	8.17526e-18	9.50587e-17
GATAD2B	5.81978	5.35276	-0.12068	0.0188647	0.0288323
CGN	16.5221	13.032	-0.342342	0.000505824	0.00106807
ELN	2.50792	11.2456	2.1648	2.11342e-22	3.3623e-21
KDSR	6.88898	7.43223	0.109506	0.0203431	0.0308792
MIR1-1HG-AS1	0.0370268	0.269007	2.861	1.73181e-19	2.25094e-18
HDAC8	4.13678	3.82234	-0.114053	0.00751955	0.0125126
FOXJ2	4.53459	4.86544	0.101597	0.00842088	0.013887
INTS6	1.36148	1.29804	-0.0688386	0.0271396	0.0400243
CSTF3	8.77414	7.6246	-0.202596	2.43372e-08	1.08358e-07
RNF40	11.019	9.96464	-0.145107	0.0127967	0.0202577
AC020891.2	0.858325	0.467566	-0.876354	4.52328e-07	1.64107e-06
ABCC4	3.86887	3.08773	-0.325369	0.00180517	0.00342589
AP5Z1	7.85896	8.28689	0.0764929	0.025951	0.0384462
PPP1R10	22.4217	19.6099	-0.193315	8.00315e-06	2.35606e-05
PAX5	0.223546	0.789884	1.82107	1.40495e-06	4.70888e-06
AC092287.1	0.690683	0.563095	-0.294646	0.00394911	0.00698768
AC106782.5	1.63014	1.07111	-0.605887	5.7979e-10	3.26849e-09
AC131097.2	0.0987767	0.117124	0.245795	0.00181957	0.00345111
AL357033.3	0.404814	0.504963	0.318919	0.000521073	0.00109739
RAI1	9.23172	6.24214	-0.564557	1.10433e-12	8.42079e-12
AC007688.2	0.29509	0.220046	-0.423355	0.00631314	0.0106738
YDJC	24.6197	19.1504	-0.36244	3.92402e-11	2.53197e-10
TGFB3	1.59938	7.79017	2.28414	1.49503e-51	7.22002e-49
ZNF223	0.804521	0.488827	-0.718806	2.45237e-10	1.44548e-09
FAXDC2	0.74688	1.13541	0.604267	9.88829e-14	8.33562e-13
RASSF4	1.46839	4.48434	1.61066	1.29683e-35	5.64782e-34
LINC00324	1.94682	1.49176	-0.384101	0.0053113	0.00911804
AL022345.1	0.360589	0.194933	-0.88738	8.02304e-07	2.79507e-06
AL512656.2	0.164813	0.159245	-0.0495812	0.010277	0.0166014
IDI2-AS1	0.15267	0.109204	-0.483389	7.57265e-05	0.00018718
RAB11FIP3	7.91899	6.57682	-0.267926	0.000304594	0.000672707
EPOP	9.18442	4.95395	-0.890609	5.55653e-09	2.72768e-08
MYBL1	0.633641	0.8776	0.469899	0.00439747	0.00769018
DLK2	2.49849	2.40616	-0.0543259	0.031776	0.0462096
ZFHX2	0.565992	0.297664	-0.927094	4.01518e-09	2.01334e-08
FMO8P	1.47221	0.743765	-0.985069	1.00232e-05	2.89852e-05
DCAF8	10.0768	9.32625	-0.111672	0.00077786	0.00158623
LDLRAD3	2.22645	2.8134	0.337571	0.00019202	0.000440606
HNRNPA2B1	126.333	113.889	-0.149603	8.99746e-05	0.000219232
AL137186.2	0.452578	0.65863	0.541302	1.12659e-09	6.09183e-09
RRAS2	6.11729	7.10201	0.215335	0.0227007	0.0341052
LINC00649	1.04077	0.882537	-0.237918	0.000586482	0.00122387
PWRN1	0.314006	0.176574	-0.830518	6.84461e-06	2.03959e-05
LINC02768	0.153507	0.272062	0.825628	1.15597e-07	4.62303e-07
ABCB8	4.1652	4.64762	0.158107	0.0135323	0.0213258
FO393418.1	0.188628	0.213073	0.175803	0.0216683	0.0326852
SLC66A1L	0.399695	0.540115	0.434367	2.60715e-06	8.35179e-06
JCAD	1.9318	4.774	1.30525	3.71792e-32	1.20955e-30
CYP2D7	0.572825	0.362647	-0.659528	3.34602e-12	2.42065e-11
BNC2-AS1	0.150658	0.725757	2.26821	8.11555e-34	3.00455e-32
CD1E	0.265178	0.526258	0.98881	1.07118e-06	3.66423e-06
AC062037.3	1.89905	1.58988	-0.256357	0.0319954	0.0465037
LRRK2	0.144839	0.483585	1.73931	2.19095e-33	7.79276e-32
HYPK	0.493238	0.347386	-0.505747	2.76762e-10	1.62031e-09
Z97989.1	0.297595	0.335918	0.174755	0.000211219	0.000481356
MCAT	8.46442	7.0714	-0.259415	2.29131e-06	7.40551e-06
OSBPL10	1.53327	2.57036	0.745359	1.37866e-13	1.14355e-12
TEX9	0.536503	0.420513	-0.351437	0.000459362	0.00097804
AC005726.1	1.13978	0.721371	-0.659943	2.02202e-12	1.49719e-11
ZNF300P1	0.191869	0.291216	0.601967	2.72525e-18	3.29029e-17
ZNF879	0.826715	0.624586	-0.404489	0.0225038	0.0338538
LINC01852	0.187551	0.306923	0.710595	6.44183e-10	3.60815e-09
IGHD	1.83985	13.3934	2.86386	2.9063e-16	3.01911e-15
AK9	0.677763	0.539421	-0.329368	1.1712e-05	3.34769e-05
AC002553.2	1.32721	0.869342	-0.610397	7.59004e-11	4.73712e-10
DCSTAMP	0.0307155	0.338582	3.46247	4.58274e-33	1.58334e-31
ARPC1A	65.9932	60.3358	-0.129303	0.00042085	0.000903835
PWWP2B	23.6368	18.3902	-0.362095	1.71569e-05	4.75032e-05
NME2	35.3715	30.8014	-0.199594	0.00156652	0.00300978
CYP27C1	1.27336	1.58443	0.315328	0.00322626	0.00580554
DM1-AS	0.948495	0.825756	-0.199923	0.000766248	0.00156417
MYT1	1.53708	0.467133	-1.71829	6.85662e-07	2.41622e-06
AC092903.1	0.289948	0.229501	-0.337298	0.0001098	0.000263521
ATP5MFP5	0.192517	0.142554	-0.433483	0.00619918	0.0105021
FRMD4A	1.32927	1.5834	0.252399	0.00329625	0.00592164
ZSWIM1	7.80525	5.98327	-0.383511	6.25059e-13	4.88098e-12
TRAPPC2	3.09051	2.59663	-0.251201	6.11416e-06	1.83729e-05
ACTA2	30.3956	181.839	2.58072	9.831e-46	1.52605e-43
MRPL22	4.72156	4.25105	-0.151443	0.00100793	0.00200553
NEURL3	0.615549	1.38519	1.17014	7.31799e-06	2.16993e-05
INHA	1.06809	1.00411	-0.0891186	0.00543504	0.00931513
TMCO3	3.38313	4.46041	0.398816	5.78689e-06	1.74595e-05
EED	3.78015	3.42042	-0.144272	0.00330509	0.00593458
LINC02466	0.197255	0.115187	-0.776077	0.00652632	0.0110057
AP1G2	14.2348	8.23206	-0.790097	7.28801e-20	9.76468e-19
KDM5B	11.181	9.28299	-0.268381	8.64762e-06	2.52968e-05
COL14A1	1.50702	7.88253	2.38696	6.32518e-38	3.28064e-36
SEMA6A	5.93632	2.95337	-1.00721	6.19181e-12	4.35612e-11
RNU6-438P	0.790876	0.532995	-0.569329	0.000315917	0.000695523
SOBP	0.401351	0.825956	1.0412	1.71741e-20	2.39402e-19
ADGRD1	0.100963	0.501176	2.31149	2.91504e-34	1.12123e-32
MACORIS	0.0907589	0.405791	2.16063	3.12574e-31	9.59442e-30
MFSD6	10.0029	8.15705	-0.294294	4.46025e-05	0.000114778
ATP5F1B	279.273	248.179	-0.170297	0.00591168	0.0100502
IL6	1.14735	9.1725	2.999	4.20886e-31	1.27926e-29
NEFL	0.301819	4.09872	3.76342	0.00842272	0.013889
CAAP1	6.39601	5.82838	-0.134078	0.0345864	0.0498959
AC018665.1	4.50049	1.59527	-1.49628	2.18951e-18	2.66418e-17
KMT5A	10.8268	9.49054	-0.190048	4.13711e-05	0.000107135
RCHY1	2.45154	2.10791	-0.217879	0.000473896	0.00100554
ZNF653	2.53808	2.04699	-0.310231	4.56443e-08	1.9511e-07
GATA6-AS1	0.104357	0.216836	1.05507	4.10373e-14	3.59461e-13
FBXO41	3.28554	1.91826	-0.776331	1.94581e-14	1.74377e-13
CLCF1	4.70428	8.09389	0.782859	3.89858e-07	1.42777e-06
UBE2Q2	9.01696	10.872	0.269905	0.000113152	0.000270877
MIDN	32.041	28.7159	-0.158066	0.0175599	0.0270053
STX8	6.37589	7.1595	0.167232	0.00109125	0.0021561
MGST3	10.0411	11.5261	0.198981	0.00417331	0.00733832
ARFGAP3	13.0244	15.3406	0.236131	5.76417e-06	1.73958e-05
RBMS3-AS3	0.114305	0.328098	1.52124	8.82569e-15	8.16517e-14
UGP2	13.9507	15.7864	0.178341	2.79719e-05	7.45141e-05
ZBTB40	3.86382	3.22359	-0.261359	0.000806398	0.0016392
GIMAP4	3.91062	11.8882	1.60406	1.02838e-38	5.95968e-37
AL133371.2	0.189218	0.892642	2.23803	2.24049e-34	8.72585e-33
RPL23AP2	1.66434	1.407	-0.242324	0.00349584	0.00625127
JCHAIN	17.613	64.6938	1.87699	1.7363e-24	3.20045e-23
PHF10	12.7025	11.0083	-0.206515	0.0104682	0.0168702
FAM234A	17.8459	15.2003	-0.231492	0.00140902	0.00273034
TBL1Y	0.35794	0.120698	-1.56832	0.00805347	0.0133306
CASC1	0.185543	0.132881	-0.481624	0.000472423	0.00100271
HPN	0.470708	0.488242	0.0527623	0.00290231	0.00527984
SEC13	25.9785	30.067	0.210862	0.000172171	0.00039813
PTGS2	13.3619	16.0858	0.267669	0.00172539	0.00328683
EIF4A1	1.91881	1.54537	-0.312261	3.31457e-06	1.04198e-05
CCDC114	0.435086	0.22813	-0.931446	0.000770874	0.00157287
AC114956.2	0.505069	0.381374	-0.405272	1.9167e-06	6.28924e-06
FGD6	2.07681	2.58559	0.316128	5.40469e-05	0.000137101
AC018638.4	5.68998	3.95225	-0.525749	5.51686e-07	1.97419e-06
PLEK	1.69397	9.23298	2.44639	4.1317e-40	2.86869e-38
C20orf141	0.0643525	0.477319	2.89089	6.791e-15	6.35034e-14
EFCAB10	0.27031	0.234842	-0.202924	0.0018205	0.00345227
MT-CYB	6959.79	4594.18	-0.599236	5.71907e-05	0.000144352
ZC3HAV1	5.95399	6.50571	0.12785	0.0084003	0.0138572
C8orf88	1.19596	1.94277	0.699937	4.11881e-16	4.2344e-15
RALGAPA1P1	0.186718	0.156678	-0.253063	0.00241195	0.00446515
RPL31P61	0.186356	0.128337	-0.538128	0.00745737	0.0124196
FTL	2396.46	3955.57	0.722982	8.78092e-17	9.45624e-16
PILRA	0.956421	4.26393	2.15647	1.21429e-47	2.53739e-45
SH3BGRL	32.6238	43.1645	0.403919	5.01661e-07	1.80798e-06
RASA3	2.34582	5.91703	1.33478	3.73194e-33	1.3018e-31
LSR	118.86	104.782	-0.181861	0.00261885	0.00481048
[truncated: 13,073 more rows]
