# Supplementary material for: Correlations between glycolysis with clinical traits and immune function in bladder urothelial carcinoma
Source: Biosci Rep. 2021 Feb 19;41(2):BSR20203982. doi: 10.1042/BSR20203982 (PMC7897921; doi:10.1042/BSR20203982)
Supplement: Supplementary Tables S1-S6 [file BSR-2020-3982_supp.zip › BSR-2020-3982_suppS5.xlsx]

## Sheet: supplementary table 5
Supplementary Table 5. CC motif chemokine ligand which were upregulated in glycolysis-H group.
gene	conMean	treatMean	logFC	pValue	fdr
CCL18	4.37411	35.1018	3.00448	1.08708e-32	3.64574e-31
CCL19	3.12637	23.9658	2.93842	2.19469e-29	5.86654e-28
CCL23	0.175497	1.12705	2.68304	2.14931e-32	7.12024e-31
CCL25	0.034488	0.210016	2.60633	1.1364e-08	5.32936e-08
CCL25	0.034488	0.210016	2.60633	1.1364e-08	5.32936e-08
CCL5	14.2041	83.0759	2.54813	4.48536e-26	9.23941e-25
CCL11	1.82667	10.2756	2.49194	4.67174e-38	2.46423e-36
CCL24	0.479832	2.54423	2.40663	1.49606e-20	2.09083e-19
CCL7	0.258728	1.24707	2.26903	4.32029e-26	8.92477e-25
CCL21	5.14378	24.2761	2.23864	1.24339e-29	3.39465e-28
CCL8	1.1269	5.17556	2.19935	1.43104e-28	3.56235e-27
CCL2	5.04898	20.008	1.98651	1.6254e-37	8.1578e-36
CCL4	1.86517	6.32729	1.76228	5.97426e-25	1.13689e-23
CCL3	1.79243	5.91889	1.72341	1.1019e-24	2.05903e-23
CCL14	0.125906	0.39626	1.6541	3.66433e-09	1.84635e-08
CCL26	0.266011	0.753527	1.50217	2.2119e-27	5.04397e-26
CCL22	2.0556	4.241	1.04485	5.70689e-10	3.22219e-09
