# Supplementary material for: Correlations between glycolysis with clinical traits and immune function in bladder urothelial carcinoma
Source: Biosci Rep. 2021 Feb 19;41(2):BSR20203982. doi: 10.1042/BSR20203982 (PMC7897921; doi:10.1042/BSR20203982)
Supplement: Supplementary Tables S1-S6 [file BSR-2020-3982_supp.zip › BSR-2020-3982_suppS6.xlsx]

## Sheet: supplementary table 6
supplementary table 6. 29 immune signatures scores for each of 409 BLCA samples.
id	aDCs	APC_co_inhibition	APC_co_stimulation	B_cells	CCR	CD8+_T_cells	Check-point	Cytolytic_activity	DCs	HLA	iDCs	Inflammation-promoting	Macrophages	Mast_cells	MHC_class_I	Neutrophils	NK_cells	Parainflammation	pDCs	T_cell_co-inhibition	T_cell_co-stimulation	T_helper_cells	Tfh	Th1_cells	Th2_cells	TIL	Treg	Type_I_IFN_Reponse	Type_II_IFN_Reponse
TCGA-FD-A6TF-01A-52R-A32O-07	0.611113	0.853922	0.667799	0.724819	0.691624	0.74282	0.686989	0.758878	0.808668	0.873212	0.594547	0.753366	0.799354	0.785935	0.970576	0.723128	0.527562	0.86881	0.633736	0.701258	0.686097	0.847103	0.700332	0.642517	0.664669	0.737551	0.813207	0.801226	0.797465
TCGA-XF-AAMR-01A-31R-A42T-07	0.660614	0.769615	0.709445	0.601753	0.666573	0.646412	0.684881	0.777163	0.794482	0.887996	0.726754	0.650471	0.78605	0.86162	0.979222	0.767089	0.629283	0.876086	0.648844	0.677433	0.645766	0.880293	0.534482	0.555584	0.652853	0.721771	0.808626	0.777636	0.821863
TCGA-XF-A8HF-01A-11R-A36F-07	0.685071	0.746277	0.679826	0.648241	0.66385	0.662283	0.681004	0.781973	0.637106	0.900578	0.639689	0.719235	0.796179	0.653319	0.978126	0.733096	0.589864	0.854624	0.663712	0.661007	0.670157	0.899244	0.568602	0.520923	0.68026	0.712843	0.792523	0.759637	0.739815
TCGA-ZF-AA4U-01A-11R-A38B-07	0.601402	0.711468	0.6182	0.532524	0.601359	0.670447	0.61096	0.699203	0.596752	0.87706	0.674749	0.64004	0.695298	0.396273	0.989382	0.695088	0.506438	0.849534	0.566853	0.588001	0.598232	0.783554	0.555004	0.424477	0.664806	0.6438	0.775591	0.785562	0.741109
TCGA-ZF-AA54-01A-11R-A39I-07	0.761639	0.887676	0.745106	0.643753	0.691101	0.797752	0.751531	0.862223	0.768058	0.924157	0.568033	0.787317	0.861444	0.713391	0.996281	0.746324	0.665698	0.886527	0.732356	0.784393	0.750363	0.979058	0.671305	0.694348	0.712467	0.803182	0.840734	0.851079	0.746824
TCGA-GU-A766-01A-11R-A32O-07	0.917478	0.95334	0.807025	0.670129	0.763363	0.924933	0.807982	0.983351	0.792398	0.968309	0.463559	0.903354	0.849736	0.676343	1	0.802986	0.711658	0.93122	0.82812	0.818243	0.815101	0.930699	0.773765	0.85429	0.770683	0.839658	0.867751	0.932482	0.748128
TCGA-BL-A13I-01B-04R-A277-07	0.5943	0.847647	0.713564	0.495459	0.632422	0.718475	0.689066	0.7679	0.738168	0.870945	0.298608	0.708629	0.787937	0.700605	0.984496	0.741486	0.492014	0.838952	0.623047	0.707591	0.683663	0.987263	0.581211	0.564399	0.606659	0.760332	0.817078	0.750214	0.718221
TCGA-XF-AAML-01A-11R-A42T-07	0.78721	0.805982	0.622253	0.644441	0.674445	0.734698	0.676873	0.814058	0.729953	0.966671	0.563638	0.778741	0.744346	0.214693	0.998734	0.749559	0.666213	0.855173	0.622034	0.68722	0.687195	0.82313	0.720035	0.63261	0.724056	0.715881	0.812135	0.773322	0.765964
TCGA-ZF-AA58-01A-12R-A42T-07	0.811291	0.950847	0.771503	0.704765	0.740345	0.907635	0.792622	0.961971	0.851754	0.942964	0.550309	0.893709	0.85195	0.606922	0.999518	0.777733	0.701639	0.909567	0.760188	0.825286	0.781923	0.971019	0.755716	0.801062	0.6749	0.833798	0.854303	0.926932	0.712832
TCGA-G2-AA3B-01A-11R-A39I-07	0.630531	0.759947	0.634638	0.611767	0.656756	0.760366	0.673076	0.819779	0.755812	0.923829	0.449698	0.780115	0.709031	0.451958	0.997153	0.738499	0.724177	0.86658	0.600367	0.672041	0.687694	0.788038	0.674823	0.658586	0.709659	0.70772	0.798079	0.823843	0.763125
TCGA-K4-A54R-01A-11R-A26T-07	0.757355	0.891845	0.678094	0.643486	0.701311	0.866033	0.741036	0.956831	0.835358	0.908434	0.579667	0.853647	0.820557	0.530951	0.997522	0.717433	0.653604	0.89444	0.691972	0.770827	0.744767	0.925615	0.770716	0.728126	0.707364	0.785817	0.830615	0.83633	0.725301
TCGA-DK-A1AA-01A-11R-A13Y-07	0.615608	0.754539	0.614894	0.5778	0.651434	0.567363	0.631845	0.738364	0.717172	0.853925	0.733885	0.672765	0.746061	0.726568	0.979549	0.740481	0.632718	0.879929	0.605416	0.610964	0.601258	0.909433	0.436836	0.553233	0.700242	0.689061	0.79725	0.806788	0.778283
TCGA-CU-A5W6-01A-11R-A28M-07	0.655948	0.752508	0.612644	0.563526	0.664944	0.69661	0.638205	0.721803	0.727338	0.863795	0.658031	0.710528	0.784919	0.624612	0.973647	0.71419	0.555195	0.900255	0.691055	0.621604	0.63148	0.799033	0.569693	0.567306	0.650442	0.693456	0.80871	0.874441	0.76025
TCGA-DK-AA6R-01A-11R-A42T-07	0.777734	0.878633	0.65823	0.625377	0.69413	0.776796	0.696507	0.859992	0.782779	0.859092	0.787931	0.803721	0.812124	0.42118	0.992938	0.716692	0.674052	0.907012	0.697637	0.704166	0.671996	0.808147	0.618239	0.735284	0.672555	0.712266	0.827189	0.883893	0.691699
TCGA-BT-A3PH-01A-11R-A220-07	0.618357	0.68475	0.643559	0.51962	0.65534	0.660878	0.614095	0.710678	0.767626	0.804654	0.434272	0.604304	0.762834	0.413133	0.943869	0.680956	0.424693	0.833846	0.601152	0.618556	0.588553	0.81073	0.467837	0.472718	0.667021	0.657623	0.777469	0.716731	0.767773
TCGA-DK-A3IQ-01A-31R-A32Y-07	0.549335	0.753326	0.666888	0.542223	0.655085	0.619835	0.633366	0.703745	0.684413	0.888251	0.394871	0.593254	0.81511	0.805406	0.969904	0.70979	0.499526	0.85506	0.58708	0.553624	0.626886	0.858552	0.447514	0.474995	0.655534	0.689838	0.807553	0.769645	0.776815
TCGA-E7-A4XJ-01A-11R-A26T-07	0.579994	0.664077	0.618659	0.509373	0.620879	0.616363	0.586103	0.625438	0.707422	0.809147	0.696288	0.595874	0.711402	0.646909	0.964694	0.724048	0.400639	0.820328	0.53849	0.575381	0.552808	0.780971	0.388272	0.420334	0.677375	0.637561	0.76575	0.733146	0.760709
TCGA-XF-A9T6-01A-11R-A42T-07	0.663902	0.835339	0.659016	0.55218	0.679115	0.775205	0.682629	0.771275	0.809814	0.903038	0.699864	0.733941	0.814932	0.609373	0.990715	0.727239	0.576989	0.88154	0.615791	0.679771	0.682984	0.85692	0.576172	0.660713	0.682667	0.700644	0.818213	0.856821	0.694187
TCGA-ZF-AA5H-01A-11R-A39I-07	0.773643	0.941748	0.695159	0.708128	0.71593	0.814905	0.748493	0.898245	0.867693	0.922996	0.519426	0.85305	0.850711	0.419075	0.999057	0.751616	0.69186	0.908553	0.742856	0.759544	0.756122	0.917947	0.760424	0.745281	0.684606	0.794573	0.834294	0.874513	0.691027
TCGA-DK-A3WX-01A-22R-A22U-07	0.727839	0.818803	0.714412	0.622831	0.715708	0.831087	0.724372	0.933217	0.668225	0.889194	0.653572	0.823045	0.813731	0.663722	0.998017	0.784043	0.69733	0.881038	0.656198	0.734014	0.756269	0.878289	0.67063	0.709209	0.66354	0.776975	0.845106	0.786026	0.745609
TCGA-YF-AA3L-01A-11R-A38B-07	0.723029	0.723493	0.673746	0.616399	0.644545	0.54401	0.656933	0.709807	0.720188	0.879707	0.739129	0.605133	0.754263	0.643829	0.962361	0.723981	0.623251	0.833531	0.640975	0.623722	0.662067	0.828979	0.559261	0.561031	0.614864	0.676452	0.77971	0.772717	0.782721
TCGA-BT-A2LA-01A-11R-A18C-07	0.591596	0.558037	0.630777	0.551479	0.584587	0.802836	0.572428	0.583632	0.531871	0.809731	0.303301	0.614687	0.657261	0.427179	0.989183	0.655569	0.526404	0.75118	0.475089	0.498682	0.542637	0.706447	0.385102	0.522004	0.608456	0.600441	0.754691	0.73129	0.61293
TCGA-4Z-AA87-01A-11R-A39I-07	0.570682	0.843161	0.669243	0.602064	0.670134	0.806246	0.698669	0.863402	0.713266	0.900009	0.429348	0.792691	0.787273	0.574789	0.980826	0.73835	0.526125	0.836618	0.67339	0.732852	0.698082	0.855494	0.68391	0.662041	0.684669	0.755293	0.806884	0.723099	0.763566
TCGA-BT-A2LB-01A-11R-A18C-07	0.673545	0.813277	0.70069	0.691312	0.709585	0.786798	0.712485	0.814995	0.825456	0.902621	0.650144	0.796813	0.81234	0.713934	0.976128	0.816617	0.601781	0.913448	0.69296	0.688906	0.698087	0.861197	0.705061	0.652722	0.689546	0.765221	0.820819	0.884627	0.788485
TCGA-DK-A2I6-01A-12R-A18C-07	0.634839	0.849016	0.638034	0.53885	0.655366	0.717525	0.655309	0.73557	0.788335	0.853717	0.662468	0.738909	0.779395	0.605752	0.980421	0.672099	0.528432	0.848303	0.585403	0.653401	0.653541	0.781012	0.612491	0.60343	0.678656	0.665385	0.794826	0.690344	0.726302
TCGA-ZF-AA4X-01A-11R-A38B-07	0.685132	0.758255	0.625054	0.574374	0.640453	0.613428	0.61178	0.577243	0.73817	0.910223	0.711365	0.61987	0.71725	0.556052	0.983592	0.70974	0.729495	0.844476	0.576634	0.579516	0.596523	0.78345	0.415445	0.528366	0.641258	0.647473	0.785529	0.824963	0.724745
TCGA-BT-A20P-01A-11R-A14Y-07	0.603961	0.70473	0.61968	0.503859	0.619904	0.662883	0.618463	0.613781	0.669055	0.882096	0.475262	0.603256	0.74078	0.443151	0.980067	0.680271	0.292811	0.867995	0.567775	0.548887	0.565277	0.778842	0.436652	0.505248	0.620201	0.627165	0.779042	0.759924	0.645166
TCGA-CF-A3MF-01A-12R-A21D-07	0.522149	0.65926	0.577123	0.567698	0.619132	0.65257	0.603416	0.660094	0.726517	0.80383	0.595053	0.61764	0.663569	0.453496	0.946654	0.684483	0.566949	0.808638	0.489781	0.56207	0.563103	0.828813	0.425446	0.461832	0.567801	0.637271	0.754212	0.687081	0.733179
TCGA-CF-A47T-01A-11R-A23W-07	0.59225	0.661217	0.578036	0.473959	0.599181	0.506355	0.573148	0.617585	0.638743	0.75765	0.503773	0.558836	0.697544	0.583838	0.95072	0.647649	0.591951	0.811262	0.518612	0.509827	0.540514	0.783636	0.401199	0.466592	0.581906	0.620352	0.771519	0.724949	0.728763
TCGA-YC-A8S6-01A-31R-A38B-07	0.830309	0.821368	0.742769	0.650636	0.731161	0.73383	0.736846	0.777393	0.903745	0.912284	0.772526	0.711359	0.777875	0.831515	0.987721	0.809378	0.547992	0.876164	0.729636	0.714069	0.742453	0.930947	0.640065	0.62649	0.711044	0.778701	0.847691	0.73944	0.852416
TCGA-DK-A3IS-01A-21R-A21D-07	0.604118	0.708655	0.62806	0.59258	0.6213	0.766979	0.641836	0.752067	0.652225	0.909362	0.689493	0.730746	0.690095	0.567434	0.995527	0.705337	0.558288	0.855761	0.655704	0.628888	0.618951	0.776341	0.586255	0.572112	0.678591	0.67783	0.793316	0.749001	0.736984
TCGA-XF-A9SJ-01A-11R-A39I-07	0.812382	0.891423	0.73276	0.694701	0.694217	0.871923	0.744191	0.920958	0.786659	0.945688	0.508327	0.852175	0.846727	0.704572	0.997524	0.780458	0.621297	0.891902	0.695751	0.758849	0.732617	0.905754	0.728547	0.721769	0.708825	0.791501	0.81841	0.833321	0.715429
TCGA-DK-AA6T-01A-11R-A39I-07	0.627199	0.828142	0.784311	0.928215	0.669893	0.868369	0.749546	0.892825	0.874331	0.951788	0.755594	0.8145	0.761994	0.678051	0.993715	0.785509	0.577145	0.841332	0.759863	0.77309	0.752212	0.895814	0.803269	0.704229	0.718134	0.868816	0.813504	0.750924	0.76402
TCGA-E7-A5KE-01A-11R-A28M-07	0.643971	0.62377	0.573075	0.524437	0.601268	0.501416	0.570231	0.544705	0.652601	0.756119	0.493247	0.549472	0.657755	0.522809	0.937751	0.681666	0.622805	0.794659	0.515574	0.532266	0.544847	0.743771	0.333076	0.391537	0.599857	0.607411	0.765763	0.659349	0.752201
TCGA-ZF-AA4V-01A-11R-A38B-07	0.798	0.895721	0.721253	0.602135	0.68517	0.858759	0.726235	0.899439	0.742612	0.924209	0.522813	0.829416	0.804411	0.556674	0.986126	0.760361	0.611002	0.891617	0.68312	0.736787	0.734725	0.873267	0.731296	0.676707	0.736683	0.751296	0.820275	0.820062	0.704369
TCGA-ZF-AA53-01A-11R-A39I-07	0.799415	0.909711	0.719053	0.652824	0.727131	0.839146	0.74465	0.883351	0.835006	0.933346	0.792545	0.800434	0.874568	0.46107	0.995424	0.772896	0.651945	0.917711	0.698186	0.762096	0.754704	0.942995	0.667795	0.753133	0.706343	0.781379	0.839309	0.894239	0.684973
TCGA-ZF-A9RM-01A-11R-A38B-07	0.666255	0.720512	0.594971	0.50674	0.604748	0.659018	0.585993	0.580819	0.638	0.800495	0.406088	0.521494	0.686714	0.475052	0.982967	0.665612	0.456668	0.825797	0.516339	0.538469	0.543805	0.831603	0.40551	0.413607	0.594494	0.619501	0.776536	0.767915	0.752424
TCGA-BL-A13I-01A-11R-A13Y-07	0.753669	0.859172	0.787195	0.617492	0.713491	0.78438	0.766481	0.891183	0.905602	0.922645	0.563752	0.800194	0.843516	0.879201	0.990682	0.773426	0.594933	0.872745	0.741761	0.765529	0.786679	0.989763	0.623139	0.717104	0.748734	0.824653	0.846786	0.786212	0.780758
TCGA-CU-A72E-01A-12R-A33J-07	0.568389	0.709225	0.719359	0.579152	0.652007	0.671501	0.66396	0.74552	0.721891	0.864505	0.63136	0.666787	0.83145	0.50411	0.971397	0.718963	0.681001	0.864066	0.649975	0.611072	0.642259	0.866178	0.542931	0.554865	0.658708	0.696421	0.800363	0.766244	0.753851
TCGA-FD-A62O-01A-11R-A30C-07	0.610972	0.666515	0.627212	0.557037	0.646675	0.62279	0.621958	0.671629	0.639187	0.794017	0.521363	0.557558	0.74971	0.655596	0.968887	0.731663	0.453206	0.852211	0.521499	0.588007	0.584654	0.770989	0.445037	0.433755	0.572816	0.662627	0.789479	0.726824	0.804612
TCGA-BL-A3JM-01A-12R-A21D-07	0.76069	0.758378	0.620497	0.614383	0.639431	0.813272	0.659253	0.79499	0.608876	0.878751	0.528491	0.762212	0.792666	0.610178	0.993309	0.673546	0.51405	0.835366	0.680825	0.713397	0.652045	0.851422	0.677587	0.60023	0.609536	0.701562	0.796665	0.818722	0.728635
TCGA-FJ-A3ZF-01A-11R-A23N-07	0.575771	0.611143	0.53338	0.480014	0.589322	0.622191	0.568184	0.570686	0.646955	0.793435	0.468651	0.573966	0.671885	0.434615	0.973796	0.692047	0.39523	0.7847	0.49288	0.549264	0.532785	0.710891	0.365619	0.417722	0.621826	0.606648	0.766081	0.68596	0.775831
TCGA-CU-A0YO-01A-11R-A10U-07	0.77899	0.807757	0.700181	0.682995	0.706247	0.740588	0.696258	0.815759	0.84961	0.936247	0.752435	0.770838	0.769725	0.752706	0.994941	0.738099	0.582366	0.907193	0.696442	0.696149	0.706288	0.908007	0.626579	0.641128	0.647897	0.763297	0.827963	0.814055	0.820173
TCGA-CF-A5UA-01A-11R-A28M-07	0.604041	0.691292	0.606498	0.569306	0.616593	0.663358	0.597167	0.735246	0.684372	0.848812	0.690487	0.603058	0.794892	0.589756	0.967156	0.66888	0.632804	0.837735	0.58592	0.593785	0.558424	0.876635	0.535993	0.537774	0.668134	0.671205	0.777426	0.743046	0.73262
TCGA-K4-AAQO-01A-11R-A38B-07	0.638975	0.753953	0.693961	0.736134	0.683234	0.750777	0.699492	0.790665	0.808873	0.909156	0.683642	0.785172	0.771163	0.863783	0.986871	0.769912	0.51513	0.876781	0.686661	0.681014	0.704915	0.920861	0.700854	0.632463	0.610079	0.773939	0.810279	0.767584	0.842597
TCGA-ZF-A9R7-01A-11R-A38B-07	0.755478	0.861327	0.712026	0.718219	0.683991	0.952729	0.755255	0.934672	0.72553	0.961483	0.679822	0.892429	0.749644	0.732563	0.9985	0.744573	0.741099	0.895126	0.759263	0.80094	0.778071	0.916129	0.772757	0.771929	0.637634	0.826235	0.821027	0.864958	0.745777
TCGA-FD-A3SO-01A-11R-A22U-07	0.643495	0.846401	0.685125	0.656283	0.698573	0.755117	0.693212	0.810909	0.713129	0.932547	0.641191	0.785932	0.84009	0.646078	0.996169	0.766718	0.597536	0.885607	0.704914	0.724398	0.714233	0.917141	0.702207	0.701247	0.714223	0.758637	0.831236	0.832511	0.758993
TCGA-E7-A97P-01A-11R-A38B-07	0.796121	0.901289	0.749723	0.646012	0.721268	0.960231	0.765001	0.967462	0.791269	0.947936	0.634672	0.881713	0.823808	0.467226	0.99916	0.751957	0.751169	0.923104	0.697499	0.789673	0.758889	0.876015	0.742139	0.792786	0.749637	0.809326	0.852219	0.901583	0.720063
TCGA-GU-A767-01A-11R-A32O-07	0.648402	0.73881	0.629991	0.542356	0.653801	0.603591	0.63881	0.688753	0.738247	0.865992	0.494909	0.672583	0.732228	0.765616	0.968966	0.686901	0.537169	0.868324	0.60244	0.594545	0.60685	0.819885	0.459544	0.476122	0.627849	0.678376	0.784982	0.843167	0.829611
TCGA-4Z-AA81-01A-11R-A39I-07	0.64125	0.898225	0.721642	0.62679	0.681663	0.897839	0.723859	0.92338	0.853549	0.945025	0.540036	0.844316	0.748991	0.423922	0.999566	0.754994	0.784982	0.893149	0.668154	0.755343	0.731207	0.824432	0.721862	0.748975	0.674995	0.768794	0.811922	0.839498	0.720018
TCGA-2F-A9KQ-01A-11R-A38B-07	0.57883	0.641058	0.615212	0.531047	0.629648	0.595614	0.586256	0.625746	0.727449	0.813332	0.603331	0.535706	0.743372	0.531482	0.972843	0.733412	0.487406	0.846476	0.517951	0.555522	0.515679	0.801534	0.384598	0.460889	0.61255	0.657438	0.790864	0.708714	0.748126
TCGA-SY-A9G0-01A-12R-A38B-07	0.69073	0.764703	0.703441	0.783624	0.694449	0.722939	0.704758	0.791695	0.771879	0.858262	0.535876	0.742064	0.806169	0.888882	0.978053	0.754287	0.502192	0.868224	0.676087	0.677161	0.710433	0.844148	0.738369	0.608966	0.687354	0.7781	0.819777	0.783147	0.863673
TCGA-GV-A40G-01A-11R-A23N-07	0.645775	0.652543	0.591691	0.478633	0.616292	0.543596	0.57745	0.661959	0.677337	0.844349	0.34962	0.57517	0.705813	0.546592	0.944815	0.679387	0.481399	0.812	0.58277	0.508835	0.52345	0.758341	0.417454	0.423583	0.532322	0.594561	0.769014	0.740197	0.766707
TCGA-XF-A9SL-01A-11R-A39I-07	0.754234	0.798215	0.740188	0.819068	0.721793	0.781487	0.744267	0.848704	0.8648	0.93517	0.687116	0.80541	0.812461	0.923384	0.984209	0.816307	0.565967	0.878275	0.856994	0.727643	0.772143	0.960706	0.787398	0.67687	0.704355	0.841707	0.823367	0.823824	0.855513
TCGA-XF-AAN2-01A-11R-A42T-07	0.683666	0.893274	0.704515	0.583801	0.681145	0.846834	0.728034	0.920668	0.730569	0.920784	0.320729	0.837935	0.80608	0.595621	0.999491	0.768888	0.595257	0.904411	0.615777	0.760094	0.715121	0.904349	0.68532	0.699894	0.728657	0.748742	0.829868	0.909313	0.69541
TCGA-FD-A6TD-01A-51R-A33J-07	0.684012	0.877695	0.713001	0.707002	0.723803	0.845181	0.743427	0.936754	0.870573	0.947544	0.783528	0.83757	0.834976	0.708807	0.996611	0.770818	0.650193	0.913766	0.766615	0.755333	0.748319	0.928818	0.709645	0.764146	0.717048	0.793701	0.846301	0.88443	0.756685
TCGA-G2-AA3F-01A-12R-A42T-07	0.594366	0.739733	0.634218	0.564141	0.63506	0.646412	0.635126	0.741212	0.712665	0.831569	0.432805	0.658222	0.747897	0.603274	0.960229	0.700576	0.537463	0.825325	0.578766	0.615233	0.587872	0.774585	0.413084	0.556727	0.565865	0.666363	0.785906	0.735824	0.798978
TCGA-FJ-A871-01A-11R-A352-07	0.566756	0.775761	0.674875	0.567328	0.630938	0.643477	0.645654	0.702623	0.631674	0.84464	0.596872	0.668757	0.721522	0.543185	0.983969	0.650678	0.484706	0.816997	0.619928	0.612043	0.622235	0.729987	0.509502	0.539818	0.629534	0.651251	0.770121	0.77839	0.71662
TCGA-ZF-A9RN-01A-11R-A42T-07	0.684921	0.88468	0.729967	0.644254	0.672293	0.872812	0.7393	0.937522	0.696571	0.914774	0.5119	0.852246	0.759985	0.640379	0.994559	0.713591	0.656456	0.833827	0.67583	0.762166	0.760044	0.885274	0.747896	0.713128	0.713352	0.772873	0.838153	0.753818	0.70719
TCGA-GC-A3RB-01A-12R-A220-07	0.691515	0.775776	0.691514	0.611913	0.654267	0.714735	0.663368	0.761215	0.78654	0.853583	0.507433	0.731197	0.776579	0.48443	0.989841	0.691734	0.264154	0.874388	0.614877	0.648747	0.661096	0.825672	0.614262	0.626962	0.612008	0.683317	0.812734	0.82214	0.69464
TCGA-UY-A9PF-01A-11R-A38B-07	0.664979	0.762945	0.696748	0.71196	0.689975	0.747987	0.676548	0.773386	0.735997	0.864321	0.654188	0.768212	0.767325	0.745709	0.989407	0.765612	0.538884	0.883747	0.642337	0.692667	0.692116	0.863925	0.683506	0.633925	0.702383	0.753877	0.817841	0.81261	0.790738
TCGA-YC-A89H-01A-11R-A36F-07	0.728155	0.771711	0.672129	0.578909	0.679321	0.72885	0.673994	0.844091	0.77272	0.883176	0.620987	0.782711	0.807356	0.409159	0.961865	0.751162	0.628458	0.856663	0.623013	0.685405	0.68095	0.865351	0.627872	0.670008	0.68932	0.73503	0.805028	0.701101	0.77877
TCGA-XF-AAMQ-01A-11R-A42T-07	0.646624	0.819322	0.712453	0.695467	0.702528	0.875747	0.738619	0.882017	0.864227	0.896629	0.743248	0.840202	0.785842	0.672692	0.997668	0.775304	0.730777	0.912946	0.690005	0.736987	0.749479	0.919807	0.766159	0.722638	0.731887	0.79916	0.836079	0.861441	0.775576
TCGA-CF-A1HR-01A-11R-A13Y-07	0.649775	0.775677	0.66812	0.661227	0.671893	0.777726	0.676268	0.809455	0.780792	0.878943	0.694037	0.738938	0.77735	0.730591	0.984632	0.691122	0.605807	0.884312	0.656958	0.670306	0.66014	0.831087	0.625771	0.583827	0.616949	0.743157	0.803005	0.808591	0.813128
TCGA-E7-A3X6-01A-12R-A22U-07	0.662174	0.825174	0.711918	0.61049	0.688271	0.8402	0.725448	0.88988	0.797127	0.929838	0.708984	0.833975	0.804572	0.601573	0.999305	0.74415	0.716038	0.913805	0.711904	0.74696	0.743602	0.907883	0.681914	0.716418	0.691019	0.769815	0.833394	0.862315	0.751687
TCGA-E7-A97Q-01A-11R-A38B-07	0.676927	0.716707	0.677284	0.633753	0.655881	0.70591	0.642018	0.761683	0.677583	0.890889	0.556467	0.750316	0.754141	0.659723	0.991342	0.72278	0.606943	0.84956	0.627899	0.631155	0.625881	0.847144	0.533388	0.556652	0.564301	0.713862	0.789099	0.780481	0.774202
TCGA-E7-A7DV-01A-11R-A33J-07	0.709951	0.879286	0.762148	0.611459	0.700158	0.781921	0.74126	0.84607	0.785675	0.953663	0.551797	0.768332	0.884679	0.556286	0.990723	0.749635	0.655551	0.906446	0.676897	0.736409	0.714808	0.981703	0.660413	0.685838	0.728399	0.780104	0.838419	0.864871	0.757237
TCGA-XF-AAN1-01A-31R-A42T-07	0.656601	0.736946	0.642637	0.532051	0.639138	0.698098	0.627432	0.715236	0.686675	0.882165	0.725826	0.679624	0.695762	0.567233	0.983295	0.693605	0.660341	0.874267	0.582481	0.564642	0.613224	0.812094	0.474086	0.467208	0.566353	0.667085	0.793881	0.816627	0.767021
TCGA-DK-AA6P-01A-11R-A39I-07	0.594689	0.682153	0.632208	0.53785	0.614025	0.566102	0.62107	0.666456	0.662161	0.801317	0.533155	0.601357	0.722563	0.649582	0.961241	0.734336	0.477666	0.814315	0.554128	0.602124	0.620125	0.781694	0.410435	0.487884	0.643817	0.649622	0.79018	0.729046	0.769248
TCGA-CF-A47Y-01A-11R-A23W-07	0.546744	0.692664	0.565893	0.527491	0.592801	0.667285	0.572867	0.688891	0.527455	0.831227	0.548033	0.598837	0.677259	0.514874	0.963005	0.688256	0.496903	0.820014	0.492701	0.519066	0.564994	0.911706	0.454722	0.344961	0.560192	0.629241	0.762461	0.776897	0.778462
TCGA-CF-A3MI-01A-11R-A20F-07	0.723687	0.731254	0.668757	0.543513	0.651153	0.743585	0.63406	0.725	0.703362	0.866617	0.675144	0.68786	0.743169	0.708991	0.964418	0.727221	0.513903	0.8592	0.638045	0.620475	0.625017	0.862251	0.510192	0.565835	0.641555	0.702463	0.790252	0.734591	0.799232
TCGA-G2-A2EL-01A-12R-A18C-07	0.775095	0.662254	0.518552	0.472852	0.573894	0.648127	0.580744	0.728789	0.497899	0.774086	0.585377	0.699685	0.672232	0.366866	0.98945	0.629948	0.604869	0.771688	0.525787	0.557775	0.562046	0.701322	0.473022	0.502048	0.503728	0.60286	0.764089	0.819227	0.633139
TCGA-XF-AAMZ-01A-11R-A42T-07	0.744817	0.700976	0.697543	0.757091	0.678707	0.69754	0.696699	0.753421	0.80681	0.881256	0.648751	0.729598	0.758457	0.745852	0.965865	0.764088	0.538245	0.845527	0.691669	0.665213	0.714288	0.857581	0.748334	0.616331	0.636966	0.771088	0.812348	0.727879	0.787708
TCGA-DK-AA6L-01A-11R-A39I-07	0.746158	0.773712	0.65108	0.551243	0.667352	0.73848	0.67869	0.782408	0.768497	0.923759	0.84479	0.738199	0.820729	0.462327	0.993455	0.714682	0.546693	0.876571	0.6212	0.684869	0.687961	0.928095	0.618488	0.642174	0.681296	0.709041	0.82208	0.776092	0.737504
TCGA-XF-A9T4-01A-11R-A39I-07	0.725928	0.938258	0.738322	0.676142	0.703325	0.792812	0.723514	0.857137	0.739149	0.906033	0.772538	0.794451	0.794078	0.623028	0.998122	0.771052	0.609083	0.908165	0.684371	0.709283	0.680476	0.853489	0.696656	0.665536	0.679276	0.737215	0.829169	0.843056	0.73785
TCGA-K4-A6MB-01A-11R-A31N-07	0.684469	0.745815	0.618353	0.519263	0.660967	0.624361	0.652901	0.696479	0.738231	0.833842	0.580716	0.644543	0.791903	0.62253	0.979447	0.726999	0.525611	0.835727	0.601811	0.652762	0.631927	0.835406	0.553363	0.52157	0.650725	0.680645	0.800205	0.734101	0.76127
TCGA-UY-A8OB-01A-12R-A42T-07	0.606715	0.875485	0.696417	0.50463	0.685096	0.813789	0.703967	0.889602	0.79602	0.943006	0.558771	0.834238	0.810729	0.588496	0.999697	0.713474	0.451462	0.883324	0.702738	0.728718	0.697164	0.796284	0.736754	0.75044	0.736974	0.711381	0.8399	0.849357	0.743973
TCGA-ZF-A9R5-01A-12R-A42T-07	0.664423	0.733623	0.646288	0.615468	0.611702	0.719157	0.634301	0.772204	0.613735	0.84643	0.642882	0.681364	0.701278	0.314118	0.988832	0.709975	0.605106	0.848282	0.554701	0.616729	0.675494	0.805832	0.570838	0.577203	0.617228	0.697726	0.794606	0.861113	0.730454
TCGA-CU-A3KJ-01A-11R-A21D-07	0.728232	0.751001	0.661716	0.59222	0.680846	0.764665	0.670889	0.829966	0.719667	0.886524	0.654262	0.767937	0.822084	0.389038	0.993922	0.751795	0.590245	0.854952	0.595735	0.680113	0.694359	0.860681	0.598477	0.697641	0.660745	0.710606	0.810255	0.785447	0.731746
TCGA-DK-AA6S-01A-21R-A39I-07	0.686542	0.82522	0.735803	0.640912	0.698281	0.775287	0.731215	0.841923	0.757352	0.916282	0.686437	0.81708	0.809323	0.691291	0.996363	0.734163	0.610502	0.887484	0.660947	0.726295	0.74261	0.89042	0.730643	0.690986	0.711854	0.765854	0.843189	0.831961	0.771562
TCGA-E7-A85H-01A-11R-A352-07	0.742882	0.832102	0.688153	0.616197	0.659346	0.806349	0.709318	0.803518	0.753955	0.896479	0.604555	0.792509	0.783582	0.583154	0.987086	0.745522	0.473227	0.863075	0.671133	0.708351	0.70325	0.860784	0.693638	0.674076	0.689614	0.742464	0.809153	0.80186	0.773376
TCGA-G2-AA3C-01A-21R-A39I-07	0.578392	0.834694	0.7253	0.63755	0.669221	0.75894	0.710753	0.862721	0.82832	0.913476	0.55308	0.737366	0.864191	0.613578	0.987924	0.759616	0.694013	0.849207	0.685368	0.738162	0.709788	0.981187	0.583035	0.679004	0.572325	0.773526	0.810605	0.799245	0.685016
TCGA-E7-A8O8-01A-11R-A36F-07	0.57844	0.713939	0.640704	0.5161	0.641264	0.708328	0.63805	0.776392	0.763538	0.862334	0.659694	0.68061	0.73272	0.605636	0.982806	0.663137	0.509498	0.832076	0.59107	0.625518	0.650558	0.826416	0.53242	0.572897	0.57408	0.684007	0.776072	0.733075	0.73834
TCGA-XF-A9SM-01A-11R-A42T-07	0.82114	0.917586	0.732002	0.694865	0.723033	0.944462	0.787954	0.968581	0.756442	0.945249	0.628843	0.880496	0.870624	0.582142	0.998699	0.784514	0.709592	0.911337	0.81063	0.836177	0.800856	0.973375	0.777105	0.801208	0.735996	0.843793	0.853286	0.87877	0.774574
TCGA-DK-A3IN-01A-11R-A20F-07	0.703566	0.847891	0.69991	0.638744	0.697892	0.793288	0.708556	0.809283	0.810235	0.921029	0.61328	0.75434	0.81951	0.640088	0.99306	0.788336	0.589255	0.882281	0.672698	0.719101	0.718185	0.931381	0.666521	0.701981	0.67351	0.765843	0.834224	0.809407	0.827559
TCGA-CF-A47W-01A-11R-A23W-07	0.610017	0.709539	0.545881	0.541102	0.60866	0.621612	0.591517	0.732191	0.598206	0.845288	0.546746	0.646979	0.662132	0.613141	0.969621	0.675708	0.537384	0.831461	0.598507	0.498773	0.546236	0.859627	0.369145	0.418382	0.628469	0.638603	0.757362	0.780277	0.77628
TCGA-GC-A3I6-01A-11R-A20F-07	0.676051	0.827507	0.7093	0.587714	0.688467	0.761296	0.715812	0.909786	0.781768	0.949486	0.557058	0.787538	0.825554	0.667458	0.998555	0.742821	0.721754	0.906175	0.646597	0.71782	0.695594	0.893127	0.576562	0.702297	0.667405	0.739438	0.836919	0.852313	0.686647
TCGA-FD-A6TA-01A-12R-A33J-07	0.746598	0.832014	0.712716	0.736411	0.690378	0.792585	0.724335	0.793109	0.775793	0.934664	0.629057	0.792544	0.811465	0.659563	0.986534	0.748677	0.557859	0.900577	0.742531	0.713399	0.739799	0.922349	0.724494	0.659204	0.69738	0.788573	0.829075	0.814953	0.761296
TCGA-GD-A3OP-01A-21R-A220-07	0.584669	0.765884	0.67476	0.677753	0.6759	0.773923	0.670835	0.787373	0.730234	0.900163	0.69288	0.738817	0.746645	0.762409	0.984494	0.739518	0.712959	0.890326	0.70725	0.656562	0.671504	0.927103	0.634723	0.573686	0.602609	0.744876	0.812714	0.810278	0.8408
TCGA-KQ-A41P-01A-12R-A33J-07	0.618848	0.742168	0.709044	0.564558	0.662903	0.731702	0.681105	0.776442	0.90801	0.889771	0.557777	0.726189	0.846112	0.711175	0.978438	0.711756	0.544043	0.874951	0.677462	0.641751	0.67286	0.877565	0.558667	0.578481	0.650296	0.714739	0.795695	0.786691	0.765449
TCGA-UY-A9PH-01A-11R-A38B-07	0.832759	0.870721	0.718281	0.68099	0.712082	0.881781	0.751749	0.93326	0.854251	0.96274	0.642094	0.86239	0.815567	0.617083	0.998177	0.796752	0.655282	0.918549	0.771801	0.795848	0.771728	0.94967	0.74827	0.737199	0.737673	0.817374	0.832072	0.873113	0.775693
TCGA-FD-A5BY-01A-31R-A28M-07	0.744181	0.816256	0.67547	0.582271	0.682891	0.706757	0.678717	0.856573	0.790094	0.894693	0.815302	0.74783	0.831443	0.811344	0.990945	0.757634	0.600434	0.880791	0.668634	0.670306	0.664421	0.859028	0.613096	0.671445	0.671742	0.721996	0.816373	0.807306	0.731053
TCGA-K4-A3WU-01B-11R-A23N-07	0.728661	0.76702	0.686076	0.813637	0.705981	0.806349	0.712795	0.815318	0.717681	0.910998	0.676076	0.776234	0.813923	0.731944	0.97845	0.779042	0.550377	0.887617	0.776791	0.73115	0.72725	0.919911	0.766494	0.632177	0.643167	0.82406	0.83012	0.797298	0.815041
TCGA-FD-A3SJ-01A-12R-A22U-07	0.742813	0.749322	0.65617	0.695518	0.654586	0.672906	0.653031	0.69543	0.676575	0.884608	0.577647	0.71165	0.798909	0.765113	0.967535	0.722728	0.528652	0.873691	0.639752	0.650638	0.650298	0.843486	0.659421	0.573853	0.646809	0.722866	0.795254	0.812319	0.799798
TCGA-HQ-A5NE-01A-12R-A28M-07	0.704354	0.864419	0.660346	0.643026	0.718405	0.672493	0.685568	0.745982	0.843697	0.870418	0.67099	0.717012	0.809136	0.63719	0.997345	0.759307	0.654997	0.912393	0.706448	0.650936	0.674184	0.827181	0.6204	0.637901	0.700088	0.713403	0.836755	0.848718	0.798878
TCGA-XF-AAMT-01A-11R-A42T-07	0.603364	0.834579	0.663042	0.622005	0.690296	0.668091	0.693954	0.864415	0.82113	0.919795	0.691682	0.747909	0.83622	0.773071	0.992373	0.754371	0.615233	0.894824	0.668309	0.689405	0.697808	0.912533	0.574062	0.651052	0.589714	0.750682	0.831924	0.879137	0.691592
TCGA-XF-A9SU-01A-31R-A39I-07	0.628968	0.770247	0.718734	0.690239	0.6986	0.759353	0.70511	0.851031	0.832682	0.897061	0.692996	0.783826	0.808828	0.76985	0.975817	0.778987	0.519637	0.876141	0.732089	0.677129	0.71959	0.876821	0.699717	0.669576	0.691322	0.773817	0.811794	0.795334	0.792645
TCGA-CF-A47S-01A-11R-A23W-07	0.634319	0.755509	0.655181	0.578415	0.673018	0.674621	0.660533	0.781602	0.799089	0.86096	0.722457	0.73207	0.762334	0.614326	0.988016	0.71609	0.578325	0.879916	0.565731	0.607745	0.655553	0.839456	0.567757	0.587258	0.62174	0.690947	0.804857	0.819014	0.742462
TCGA-FD-A6TK-01A-42R-A33J-07	0.72018	0.928424	0.750887	0.674868	0.711698	0.888849	0.754095	0.893543	0.833327	0.936971	0.541897	0.851535	0.833556	0.744657	0.999119	0.778546	0.645872	0.909152	0.736491	0.770892	0.766014	0.937415	0.754143	0.756811	0.733113	0.799427	0.848614	0.875303	0.742153
TCGA-E7-A5KF-01A-11R-A28M-07	0.603514	0.742164	0.577933	0.472097	0.602105	0.521545	0.58203	0.606169	0.652742	0.829041	0.504171	0.541268	0.686592	0.396641	0.980004	0.700939	0.546864	0.854028	0.539208	0.538154	0.505059	0.785207	0.375522	0.495036	0.525699	0.628618	0.766785	0.836961	0.707582
TCGA-UY-A78L-01A-12R-A33J-07	0.634112	0.816573	0.722123	0.576725	0.686066	0.699318	0.672242	0.703388	0.735986	0.917916	0.653746	0.670966	0.822741	0.551006	0.976134	0.731047	0.409787	0.871206	0.638042	0.637292	0.687308	0.80267	0.577631	0.588639	0.677147	0.68343	0.81442	0.783368	0.694954
TCGA-S5-A6DX-01A-11R-A31N-07	0.627332	0.801892	0.733599	0.686776	0.687875	0.857602	0.745907	0.890114	0.762796	0.934034	0.491329	0.844928	0.824867	0.483467	0.981563	0.745996	0.585561	0.872175	0.791537	0.737638	0.763884	0.925098	0.742117	0.696306	0.714721	0.805101	0.811139	0.792183	0.771882
TCGA-XF-A8HI-01A-11R-A38B-07	0.614122	0.737963	0.644172	0.61469	0.647081	0.650359	0.646768	0.689499	0.717173	0.870017	0.667777	0.654697	0.729956	0.611806	0.980228	0.732375	0.471301	0.862535	0.616027	0.617066	0.655457	0.829206	0.609357	0.567941	0.604008	0.700236	0.797661	0.778751	0.752111
TCGA-XF-A9T5-01A-11R-A42T-07	0.825208	0.857648	0.746314	0.71234	0.706469	0.917431	0.768293	0.934766	0.833545	0.951361	0.862282	0.874959	0.855838	0.612732	0.999016	0.764416	0.638132	0.906253	0.753492	0.799604	0.794179	0.975317	0.787725	0.753308	0.616441	0.831917	0.832853	0.838722	0.732712
TCGA-XF-A9SX-01A-21R-A39I-07	0.804232	0.909423	0.731169	0.718082	0.72812	0.851918	0.773077	0.913893	0.939149	0.932938	0.688275	0.857376	0.812876	0.780835	0.995945	0.773004	0.665399	0.900432	0.790747	0.797448	0.796863	0.959404	0.759425	0.778293	0.735135	0.815216	0.846795	0.895739	0.733852
TCGA-G2-A2EK-01A-22R-A18C-07	0.6278	0.690923	0.640517	0.743829	0.65735	0.673629	0.660499	0.710602	0.732372	0.876794	0.69502	0.697628	0.738624	0.755806	0.97105	0.73211	0.397132	0.856543	0.674561	0.636909	0.682456	0.880851	0.702549	0.562983	0.659274	0.746335	0.80891	0.772568	0.803851
TCGA-DK-A6AW-01A-11R-A30C-07	0.578394	0.755103	0.678684	0.548198	0.652059	0.717483	0.668977	0.794043	0.693798	0.849171	0.5864	0.723536	0.715669	0.58224	0.976808	0.707037	0.625762	0.846589	0.631836	0.646777	0.640306	0.804675	0.652007	0.583891	0.698949	0.683796	0.763375	0.824021	0.759176
TCGA-GC-A3BM-01A-11R-A22U-07	0.630379	0.756758	0.647781	0.608365	0.645066	0.756605	0.648541	0.725582	0.675225	0.892022	0.676911	0.728445	0.713669	0.539542	0.99396	0.706206	0.677017	0.88099	0.641943	0.637726	0.637552	0.820898	0.58549	0.613813	0.662189	0.692893	0.806449	0.785176	0.732177
TCGA-GV-A6ZA-01A-12R-A33J-07	0.651347	0.764134	0.654252	0.599228	0.646646	0.812301	0.671183	0.862092	0.736101	0.917198	0.667901	0.789124	0.750827	0.650231	0.997984	0.693619	0.683603	0.853495	0.64599	0.666502	0.686204	0.834269	0.631323	0.630879	0.702179	0.718894	0.797425	0.808554	0.719285
TCGA-G2-A2EJ-01A-11R-A180-07	0.776018	0.867779	0.713686	0.547384	0.707933	0.790105	0.713016	0.872925	0.819008	0.823225	0.42152	0.794348	0.817646	0.505757	0.998672	0.758475	0.631734	0.899954	0.727687	0.70855	0.720665	0.790188	0.593262	0.704875	0.648274	0.719029	0.821102	0.910795	0.683907
TCGA-FD-A43N-01A-11R-A23W-07	0.695891	0.776846	0.641423	0.630897	0.693649	0.717793	0.673623	0.792855	0.752426	0.859808	0.475961	0.719106	0.766282	0.657748	0.986981	0.775115	0.628576	0.888141	0.64227	0.656552	0.674252	0.820691	0.59782	0.617721	0.671556	0.730647	0.806064	0.878267	0.829155
TCGA-GV-A3QH-01A-11R-A220-07	0.678021	0.719531	0.574292	0.474632	0.618881	0.621013	0.578672	0.634571	0.661504	0.820221	0.308944	0.649213	0.745085	0.12573	0.992954	0.700834	0.411927	0.857469	0.459126	0.563247	0.556247	0.74249	0.425019	0.535389	0.633906	0.609903	0.78206	0.863624	0.650583
TCGA-BT-A0YX-01A-11R-A10U-07	0.678821	0.78425	0.746248	0.660711	0.696514	0.878785	0.726796	0.890793	0.772278	0.897096	0.709434	0.829166	0.844273	0.747222	0.989667	0.784796	0.635895	0.888623	0.731514	0.749971	0.736079	0.911995	0.730835	0.71802	0.608062	0.778696	0.832941	0.786487	0.755038
TCGA-FT-A3EE-01A-11R-A206-07	0.629441	0.809005	0.663945	0.67976	0.676911	0.689294	0.669472	0.696851	0.813032	0.854126	0.74344	0.63355	0.761498	0.642798	0.983218	0.755828	0.498618	0.851906	0.633708	0.677477	0.640225	0.813169	0.597796	0.548141	0.680511	0.706018	0.808444	0.756246	0.765453
TCGA-ZF-A9RL-01A-11R-A38B-07	0.565629	0.653446	0.549284	0.536077	0.587651	0.595138	0.57142	0.585201	0.526464	0.833642	0.494623	0.615598	0.686282	0.380318	0.960232	0.681451	0.605861	0.825228	0.517712	0.558119	0.501509	0.866405	0.419344	0.424424	0.557405	0.610709	0.770157	0.72138	0.680174
TCGA-ZF-A9R9-01A-11R-A38B-07	0.628269	0.793432	0.698981	0.638987	0.67965	0.662283	0.686114	0.718305	0.719771	0.896477	0.55803	0.726422	0.781961	0.741136	0.976542	0.750264	0.543393	0.887303	0.663374	0.651178	0.686339	0.857767	0.639836	0.629612	0.702714	0.739962	0.806461	0.779861	0.809581
TCGA-FD-A5BX-01A-11R-A26T-07	0.703004	0.827751	0.719676	0.589065	0.69906	0.725915	0.722209	0.904235	0.740874	0.931439	0.804876	0.775805	0.87915	0.753291	0.987523	0.753018	0.576096	0.864746	0.716246	0.739845	0.711958	0.988089	0.635541	0.665124	0.726378	0.779179	0.824877	0.778655	0.846617
TCGA-BL-A13J-01A-11R-A10U-07	0.624234	0.752649	0.657807	0.608255	0.654589	0.738832	0.656744	0.6938	0.713808	0.870136	0.48102	0.718355	0.814604	0.598646	0.978505	0.745657	0.343783	0.875417	0.527072	0.677762	0.64479	0.810193	0.606413	0.59233	0.687666	0.69987	0.809628	0.77519	0.819011
TCGA-FT-A61P-01A-11R-A30C-07	0.736422	0.917858	0.706609	0.666308	0.707969	0.794259	0.726543	0.86336	0.823122	0.95134	0.609599	0.830009	0.843241	0.760548	0.999924	0.749305	0.700759	0.904649	0.678547	0.744477	0.724858	0.919022	0.727614	0.724909	0.704635	0.773291	0.830872	0.808882	0.774101
TCGA-DK-AA77-01A-11R-A39I-07	0.608591	0.788675	0.663082	0.623551	0.660161	0.834001	0.679575	0.816657	0.799187	0.933948	0.573045	0.799545	0.753009	0.600173	0.997902	0.709745	0.627069	0.905464	0.659276	0.697004	0.673388	0.86004	0.720276	0.655799	0.709329	0.73599	0.81641	0.812989	0.771038
TCGA-ZF-AA5N-01A-11R-A42T-07	0.589999	0.764626	0.666499	0.59845	0.654569	0.588566	0.64227	0.720035	0.678674	0.860761	0.505472	0.731954	0.738614	0.435157	0.990003	0.746611	0.542907	0.860224	0.604228	0.636697	0.613599	0.756543	0.509557	0.603411	0.716296	0.666924	0.788094	0.819394	0.763145
TCGA-DK-AA6U-01A-11R-A39I-07	0.646163	0.753756	0.609436	0.608368	0.654445	0.682846	0.640305	0.729245	0.650752	0.8235	0.662759	0.702518	0.712547	0.641385	0.988104	0.748043	0.512071	0.865862	0.62472	0.647974	0.593724	0.758134	0.52787	0.575155	0.669405	0.669513	0.799179	0.855131	0.778917
TCGA-BT-A20O-01A-21R-A14Y-07	0.80406	0.911606	0.778373	0.79392	0.725163	0.985775	0.802187	0.989673	0.830707	0.953309	0.597782	0.89803	0.857394	0.80208	0.998624	0.8016	0.661653	0.910571	0.796212	0.87032	0.818276	0.988978	0.83944	0.792832	0.659858	0.896966	0.858121	0.881173	0.81729
TCGA-GD-A3OS-01A-12R-A220-07	0.694191	0.681698	0.700588	0.591191	0.659299	0.703596	0.662465	0.708559	0.787594	0.904108	0.459367	0.719946	0.800668	0.365248	0.987156	0.688384	0.325039	0.831713	0.597971	0.624033	0.681884	0.869836	0.654421	0.62493	0.56835	0.69388	0.809611	0.813641	0.664558
TCGA-XF-A9SZ-01A-11R-A39I-07	0.649624	0.775892	0.692537	0.586546	0.692948	0.671377	0.683892	0.793355	0.716359	0.929325	0.433418	0.719029	0.832963	0.728518	0.983586	0.751443	0.544741	0.869329	0.616678	0.678165	0.669027	0.890854	0.624938	0.629125	0.65168	0.729114	0.820002	0.76425	0.667794
TCGA-4Z-AA82-01A-11R-A39I-07	0.753395	0.795729	0.733237	0.663866	0.674997	0.616053	0.695449	0.781777	0.823833	0.907625	0.904357	0.699249	0.797045	0.69871	0.995701	0.718052	0.53444	0.895273	0.616094	0.649261	0.646368	0.871551	0.611412	0.658859	0.633053	0.702907	0.820476	0.847753	0.737885
TCGA-DK-AA76-01A-11R-A39I-07	0.604788	0.662031	0.58153	0.477131	0.59967	0.458223	0.558184	0.53836	0.681915	0.7688	0.406443	0.528103	0.721391	0.538594	0.961053	0.675053	0.512592	0.812982	0.543419	0.514854	0.526679	0.730669	0.439984	0.393469	0.609089	0.598565	0.770218	0.747558	0.742688
TCGA-DK-A3IL-01A-11R-A20F-07	0.648549	0.665293	0.625316	0.718428	0.629691	0.577055	0.625612	0.662531	0.686056	0.822694	0.50301	0.654188	0.729522	0.638014	0.938614	0.692282	0.196423	0.830459	0.639281	0.581058	0.618217	0.726763	0.686008	0.476217	0.551049	0.701658	0.775165	0.744917	0.743185
TCGA-E7-A678-01A-11R-A30C-07	0.609781	0.732528	0.638116	0.598087	0.621927	0.721059	0.63024	0.814991	0.676259	0.851746	0.57283	0.695442	0.730154	0.604127	0.97795	0.708366	0.668871	0.844781	0.608845	0.612622	0.663857	0.898604	0.485949	0.594785	0.647016	0.706515	0.776899	0.819725	0.770512
TCGA-ZF-A9R1-01A-11R-A39I-07	0.602237	0.698195	0.649938	0.713717	0.638954	0.709816	0.634846	0.700598	0.700194	0.85054	0.682646	0.67819	0.779125	0.672918	0.961014	0.710474	0.493232	0.879437	0.669049	0.622449	0.646898	0.855432	0.681598	0.548585	0.663586	0.714294	0.799628	0.784654	0.761484
TCGA-XF-A9SH-01A-11R-A39I-07	0.735389	0.737517	0.70397	0.632766	0.657986	0.642072	0.665435	0.714977	0.737407	0.866237	0.701782	0.606652	0.790964	0.68713	0.961121	0.725274	0.303942	0.850084	0.590372	0.643153	0.658468	0.930926	0.581367	0.519328	0.667105	0.707925	0.806508	0.719202	0.804713
TCGA-FD-A5BU-01A-31R-A26T-07	0.679925	0.867797	0.716415	0.753342	0.715372	0.760304	0.728205	0.920125	0.751355	0.916538	0.795643	0.797858	0.831924	0.786393	0.995812	0.771582	0.64036	0.912922	0.743912	0.763914	0.735326	0.926545	0.768153	0.725716	0.697378	0.789666	0.839993	0.836446	0.769099
TCGA-C4-A0F7-01A-11R-A084-07	0.744349	0.712807	0.689233	0.556803	0.654849	0.669827	0.6551	0.687966	0.692752	0.839445	0.620284	0.649516	0.759276	0.674153	0.976023	0.718578	0.567555	0.849429	0.587145	0.630326	0.626177	0.781012	0.65933	0.547124	0.626334	0.666548	0.806719	0.728291	0.791291
TCGA-C4-A0F0-01A-12R-A10U-07	0.634725	0.835189	0.724072	0.649761	0.704175	0.816847	0.686567	0.851646	0.835185	0.892997	0.755547	0.779167	0.833433	0.766045	0.993781	0.727085	0.675492	0.877344	0.735844	0.686433	0.714659	0.847909	0.607367	0.743749	0.701901	0.758361	0.832141	0.835756	0.764886
TCGA-FD-A3N5-01A-11R-A21D-07	0.820729	0.829956	0.683071	0.59058	0.695945	0.778408	0.664884	0.857714	0.784371	0.915387	0.728087	0.775134	0.813759	0.41331	0.998568	0.746213	0.63412	0.888176	0.671325	0.695265	0.684849	0.885914	0.64927	0.751832	0.698509	0.700077	0.832342	0.841666	0.70273
TCGA-4Z-AA7S-01A-11R-A39I-07	0.559914	0.653215	0.582348	0.654823	0.633311	0.582036	0.596393	0.651907	0.730578	0.814662	0.582411	0.630832	0.716139	0.652698	0.928902	0.694245	0.550489	0.827377	0.588714	0.538047	0.589636	0.771464	0.591494	0.470759	0.650385	0.673792	0.781393	0.724939	0.788548
TCGA-CF-A3MH-01A-11R-A20F-07	0.582894	0.677419	0.588554	0.566574	0.626695	0.579659	0.593953	0.607618	0.677376	0.834796	0.621886	0.599009	0.703527	0.428781	0.96459	0.70682	0.551639	0.856968	0.593519	0.570084	0.557112	0.851898	0.468897	0.49568	0.636976	0.666371	0.780786	0.714088	0.690182
TCGA-DK-A6B2-01A-11R-A30C-07	0.763261	0.812925	0.726216	0.683091	0.685849	0.795127	0.727576	0.832526	0.80288	0.927156	0.742244	0.793807	0.83646	0.729712	0.997379	0.778721	0.633275	0.911328	0.729435	0.740731	0.740238	0.929293	0.666075	0.65859	0.700358	0.798194	0.830804	0.857481	0.844904
TCGA-4Z-AA86-01A-11R-A39I-07	0.709242	0.890302	0.728911	0.700559	0.741903	0.916046	0.763397	0.965362	0.868518	0.927914	0.675138	0.870046	0.839082	0.731355	0.999174	0.767701	0.647945	0.911345	0.707742	0.789703	0.777187	0.939089	0.769154	0.811114	0.749627	0.818968	0.858225	0.862917	0.718666
TCGA-5N-A9KI-01A-31R-A42T-07	0.692878	0.80865	0.697513	0.679471	0.708113	0.709754	0.693105	0.78119	0.79059	0.909514	0.697488	0.738994	0.808683	0.721234	0.994251	0.75406	0.654114	0.903146	0.647111	0.676358	0.662684	0.852497	0.63594	0.603854	0.60808	0.7392	0.809167	0.89714	0.763451
TCGA-GU-AATO-01A-11R-A39I-07	0.726325	0.79656	0.657013	0.70508	0.686574	0.814657	0.691234	0.856527	0.743312	0.930876	0.53672	0.796517	0.81985	0.697145	0.97977	0.754943	0.714864	0.876357	0.702352	0.708122	0.716938	0.912016	0.70706	0.66585	0.699395	0.762192	0.806123	0.806902	0.682956
TCGA-CF-A9FH-01A-11R-A38B-07	0.668704	0.791726	0.577088	0.483981	0.619386	0.591439	0.607145	0.571224	0.731429	0.871349	0.425462	0.601075	0.726808	0.543415	0.995945	0.716975	0.493998	0.889476	0.557222	0.536162	0.551366	0.799178	0.479126	0.442272	0.646317	0.630716	0.781835	0.941679	0.669087
TCGA-FD-A6TG-01A-11R-A32O-07	0.60309	0.77484	0.709881	0.70228	0.668652	0.78126	0.698875	0.808565	0.7265	0.916589	0.670755	0.755662	0.812315	0.794811	0.975858	0.729721	0.578082	0.881289	0.76156	0.689372	0.713361	0.913132	0.692695	0.591527	0.660255	0.767915	0.816391	0.796432	0.818272
TCGA-4Z-AA7O-01A-31R-A39I-07	0.651748	0.768637	0.696177	0.677527	0.671932	0.824143	0.697376	0.830467	0.800692	0.896883	0.72212	0.802059	0.742494	0.654823	0.99521	0.770432	0.672546	0.886078	0.632859	0.681429	0.696949	0.862437	0.676741	0.669182	0.711223	0.763651	0.812107	0.773778	0.792308
TCGA-GV-A3QI-01A-11R-A220-07	0.663591	0.709406	0.558198	0.513512	0.591868	0.72699	0.583686	0.612368	0.56731	0.814515	0.548475	0.593077	0.736761	0.475082	0.983127	0.687156	0.439873	0.790883	0.539764	0.535645	0.514874	0.728106	0.407485	0.454505	0.605112	0.605623	0.776502	0.73698	0.726069
TCGA-DK-A6AV-01A-12R-A30C-07	0.66036	0.725617	0.653775	0.693332	0.669503	0.761441	0.677374	0.794011	0.816416	0.87661	0.688503	0.775115	0.78062	0.656214	0.98051	0.736198	0.623346	0.864197	0.623413	0.688867	0.70528	0.839518	0.699986	0.649748	0.695818	0.749733	0.814337	0.720801	0.760353
TCGA-DK-A1A3-01A-11R-A13Y-07	0.656999	0.783878	0.703594	0.710455	0.694104	0.779483	0.707334	0.812274	0.844341	0.920461	0.632404	0.795484	0.797003	0.798961	0.979877	0.752459	0.628194	0.90856	0.703901	0.731108	0.701087	0.910714	0.69713	0.591516	0.699885	0.768102	0.830087	0.854012	0.81685
TCGA-GD-A6C6-01A-21R-A31N-07	0.683768	0.767917	0.611071	0.556044	0.632425	0.636678	0.648598	0.759626	0.814947	0.87796	0.513837	0.694283	0.776962	0.496397	0.983134	0.662099	0.637471	0.854165	0.662192	0.564027	0.647216	0.762412	0.494411	0.600539	0.558766	0.653476	0.764551	0.874046	0.678403
TCGA-GC-A3RD-01A-12R-A22U-07	0.683371	0.71552	0.62269	0.516367	0.64789	0.535516	0.615511	0.693568	0.741339	0.859457	0.628677	0.619414	0.82977	0.592961	0.972955	0.731566	0.501098	0.873482	0.58488	0.597228	0.554032	0.832141	0.479122	0.503635	0.6138	0.65022	0.793774	0.801814	0.754759
TCGA-BT-A20R-01A-12R-A16R-07	0.71442	0.804047	0.628004	0.593953	0.666034	0.75706	0.66189	0.793508	0.731764	0.893405	0.452671	0.712674	0.829416	0.740927	0.979868	0.713178	0.45806	0.891071	0.640142	0.637325	0.628799	0.886452	0.545923	0.525162	0.561261	0.708786	0.804593	0.856224	0.8085
TCGA-CF-A8HX-01A-11R-A36F-07	0.600386	0.693194	0.6404	0.508495	0.615286	0.496684	0.624396	0.548706	0.716015	0.824536	0.682007	0.577644	0.718486	0.515068	0.935899	0.6579	0.321832	0.829722	0.590519	0.580135	0.6059	0.82561	0.389698	0.492635	0.615097	0.63591	0.761707	0.748541	0.679425
TCGA-PQ-A6FI-01A-11R-A31N-07	0.71407	0.80029	0.666822	0.621731	0.682729	0.78281	0.681725	0.869243	0.603528	0.856861	0.594308	0.808297	0.802188	0.577748	0.998741	0.735278	0.582505	0.881006	0.60478	0.683719	0.710208	0.796243	0.685806	0.707244	0.594889	0.71913	0.815089	0.875239	0.693879
TCGA-FJ-A3Z7-01A-12R-A23N-07	0.754122	0.821615	0.674511	0.603498	0.687821	0.774399	0.677115	0.768981	0.67668	0.855808	0.372068	0.711962	0.683216	0.631705	0.989213	0.73713	0.476972	0.841101	0.594599	0.684879	0.659008	0.858842	0.613389	0.640458	0.650941	0.706958	0.810957	0.753505	0.825031
TCGA-FD-A3SP-01A-31R-A22U-07	0.679956	0.898715	0.749774	0.69004	0.720481	0.845553	0.752445	0.863438	0.77575	0.933701	0.868987	0.813978	0.849817	0.779947	0.997359	0.774453	0.574443	0.905906	0.686408	0.7653	0.765281	0.974367	0.71551	0.694294	0.704511	0.807688	0.853522	0.834343	0.737192
TCGA-DK-AA71-01A-31R-A39I-07	0.580693	0.747355	0.63707	0.547801	0.640014	0.764913	0.64312	0.780741	0.74678	0.828422	0.473618	0.716763	0.772293	0.375627	0.985121	0.697246	0.503623	0.867298	0.567196	0.640016	0.621163	0.8005	0.577253	0.598148	0.61857	0.681346	0.798376	0.793009	0.76242
TCGA-KQ-A41O-01A-12R-A352-07	0.589188	0.543387	0.535934	0.46371	0.562606	0.660878	0.495366	0.260869	0.463582	0.744917	0.458368	0.506989	0.610331	0.510566	0.943909	0.6385	0.264437	0.78255	0.403452	0.366224	0.453951	0.780165	0.220298	0.450349	0.510846	0.54107	0.738188	0.665048	0.720708
TCGA-BL-A13I-01A-11R-A277-07	0.585711	0.827606	0.748204	0.391111	0.663896	0.794342	0.72879	0.822073	0.878825	0.904986	0.328653	0.700704	0.827	0.81071	0.99074	0.742664	0.0592413	0.855192	0.553676	0.688215	0.756661	0.994558	0.608578	0.521578	0.73016	0.804221	0.830057	0.765164	0.762858
TCGA-E7-A677-01A-11R-A30C-07	0.641011	0.826165	0.749216	0.607138	0.676802	0.711366	0.691458	0.793741	0.770042	0.886103	0.690413	0.711977	0.738078	0.71499	0.992887	0.68495	0.593287	0.881016	0.610205	0.64249	0.642812	0.825197	0.579588	0.631427	0.694727	0.690926	0.834734	0.766653	0.725745
TCGA-DK-A1A5-01A-11R-A13Y-07	0.729522	0.806837	0.666407	0.59053	0.672216	0.766504	0.678319	0.79163	0.788984	0.933431	0.743537	0.767397	0.824785	0.617131	0.997861	0.730861	0.576884	0.894312	0.654633	0.706957	0.669147	0.834187	0.642418	0.639346	0.679682	0.710955	0.821226	0.800508	0.743039
TCGA-FD-A3B4-01A-12R-A206-07	0.80571	0.848754	0.731778	0.786467	0.725355	0.796553	0.741381	0.951875	0.747773	0.9286	0.669248	0.846796	0.816019	0.818499	0.998377	0.761575	0.622175	0.909006	0.739456	0.762658	0.758781	0.885026	0.798123	0.729681	0.626239	0.798601	0.842297	0.919505	0.768924
TCGA-DK-A1AB-01A-11R-A13Y-07	0.730635	0.824061	0.711606	0.647378	0.693947	0.748834	0.725033	0.820438	0.76439	0.924791	0.752309	0.783598	0.808729	0.726503	0.996144	0.760507	0.54011	0.925861	0.694524	0.710655	0.708536	0.924395	0.65217	0.671207	0.681803	0.75096	0.839149	0.883848	0.74665
TCGA-BT-A20X-01A-11R-A16R-07	0.624626	0.767372	0.713195	0.611402	0.686624	0.803249	0.699537	0.807956	0.717265	0.894644	0.612332	0.774938	0.807639	0.455469	0.991638	0.764659	0.690467	0.885901	0.636426	0.662275	0.713626	0.817054	0.622143	0.721218	0.570918	0.732086	0.820815	0.866514	0.789504
TCGA-GV-A3JW-01A-11R-A20F-07	0.582924	0.609143	0.544514	0.543246	0.581154	0.582594	0.546033	0.589697	0.588066	0.778521	0.392521	0.561245	0.717472	0.577355	0.968184	0.665375	0.476867	0.808956	0.483031	0.526478	0.494019	0.726143	0.392368	0.353885	0.51083	0.606667	0.762716	0.744235	0.732004
TCGA-UY-A78P-01A-12R-A36F-07	0.801648	0.863997	0.736126	0.669911	0.733839	0.87306	0.758429	0.931251	0.844009	0.945626	0.792886	0.850507	0.87472	0.782406	0.998321	0.795627	0.687683	0.918179	0.716129	0.767572	0.776803	0.946963	0.715381	0.743195	0.719587	0.809096	0.846377	0.90709	0.79978
TCGA-BL-A0C8-01A-11R-A10U-07	0.608536	0.713172	0.618903	0.533354	0.639251	0.484821	0.62064	0.684083	0.654939	0.813573	0.413667	0.564586	0.73088	0.575247	0.978125	0.747942	0.558381	0.844714	0.580168	0.602192	0.542075	0.819865	0.342345	0.413684	0.605106	0.665269	0.775793	0.844115	0.813704
TCGA-BT-A42C-01A-11R-A23N-07	0.672364	0.663848	0.612653	0.583076	0.65376	0.622211	0.613095	0.65089	0.632657	0.799527	0.572235	0.679809	0.73709	0.493003	0.966947	0.708953	0.572652	0.867492	0.589292	0.574902	0.580615	0.724923	0.447474	0.583168	0.648339	0.667558	0.798103	0.79994	0.728167
TCGA-G2-A3IB-01A-11R-A20F-07	0.620304	0.747733	0.636667	0.549614	0.663127	0.680057	0.648311	0.755197	0.716622	0.84317	0.636333	0.697361	0.798834	0.355687	0.993554	0.710504	0.483051	0.877416	0.601971	0.663216	0.62441	0.777953	0.490931	0.674034	0.59884	0.655434	0.822898	0.843133	0.635621
TCGA-2F-A9KP-01A-11R-A38B-07	0.648292	0.63251	0.621293	0.629229	0.6288	0.643002	0.620168	0.641264	0.671684	0.80541	0.469093	0.606204	0.706414	0.590868	0.962406	0.73379	0.472751	0.829438	0.520577	0.554551	0.580592	0.747842	0.596334	0.473532	0.615262	0.655617	0.789963	0.675772	0.774325
TCGA-DK-A3IT-01A-31R-A20F-07	0.653525	0.699431	0.673214	0.713263	0.674308	0.724882	0.668217	0.735572	0.746419	0.869033	0.634438	0.7497	0.791904	0.789291	0.986355	0.730119	0.461646	0.88885	0.643381	0.656873	0.693449	0.845532	0.7268	0.629846	0.607756	0.762526	0.799917	0.802682	0.780836
TCGA-FD-A43P-01A-31R-A23W-07	0.797144	0.854591	0.727163	0.727588	0.703697	0.916811	0.756848	0.949984	0.738477	0.954056	0.537558	0.883662	0.79844	0.412739	0.99729	0.750084	0.678053	0.890603	0.737082	0.778402	0.786743	0.943305	0.780505	0.755583	0.718151	0.829775	0.843707	0.835197	0.791651
TCGA-DK-A3IV-01A-22R-A21D-07	0.823729	0.823272	0.741062	0.760406	0.704829	0.802774	0.741206	0.840107	0.750955	0.929571	0.726613	0.817581	0.781706	0.693489	0.997126	0.763195	0.695356	0.909299	0.722978	0.734891	0.773181	0.902902	0.767668	0.695253	0.708871	0.810076	0.841651	0.907037	0.771896
TCGA-2F-A9KW-01A-11R-A38B-07	0.613343	0.820696	0.685576	0.622154	0.684048	0.644738	0.679169	0.711256	0.733075	0.847447	0.493882	0.637954	0.809586	0.583303	0.983397	0.765632	0.522047	0.863523	0.690543	0.673101	0.641193	0.857044	0.469578	0.550678	0.621534	0.714456	0.804849	0.851232	0.769934
TCGA-GU-A762-01A-11R-A33J-07	0.808398	0.918398	0.733293	0.706251	0.720039	0.937167	0.78733	0.981635	0.826204	0.933208	0.535017	0.890914	0.824362	0.69301	0.999394	0.753907	0.729499	0.907433	0.788453	0.843695	0.793928	0.957916	0.777163	0.827794	0.722809	0.847168	0.850774	0.910719	0.750254
TCGA-XF-AAME-01A-12R-A42T-07	0.755945	0.82659	0.748944	0.806999	0.746477	0.80329	0.763766	0.898127	0.927124	0.945837	0.765161	0.804908	0.860966	0.863852	0.989701	0.829874	0.670723	0.9004	0.759364	0.772389	0.795105	0.97075	0.795625	0.729714	0.718292	0.852447	0.854682	0.826411	0.852556
TCGA-XF-AAN0-01A-11R-A42T-07	0.676217	0.801033	0.700523	0.685239	0.677764	0.819451	0.709863	0.798044	0.677313	0.913532	0.524595	0.778896	0.797679	0.672962	0.987859	0.767302	0.600048	0.89081	0.696608	0.717482	0.697062	0.920097	0.683797	0.625457	0.68298	0.768253	0.8049	0.817561	0.78582
TCGA-DK-A6B1-01A-12R-A30C-07	0.609041	0.712414	0.626894	0.544538	0.647539	0.651847	0.62138	0.661729	0.779026	0.932315	0.648555	0.618023	0.713689	0.649501	0.981915	0.719011	0.51779	0.833184	0.561845	0.578036	0.601147	0.809738	0.45966	0.482145	0.660171	0.655827	0.79203	0.767389	0.781037
TCGA-CF-A5U8-01A-11R-A28M-07	0.561031	0.683822	0.611395	0.555297	0.603679	0.652012	0.575683	0.71996	0.558426	0.826506	0.549742	0.623258	0.693164	0.326634	0.962606	0.705142	0.370357	0.829336	0.474295	0.515579	0.568151	0.860185	0.305942	0.450449	0.573249	0.634602	0.769884	0.746613	0.785392
TCGA-XF-AAMW-01A-11R-A42T-07	0.658608	0.858125	0.729427	0.677877	0.713534	0.692539	0.719926	0.751627	0.788039	0.910979	0.770051	0.762145	0.833442	0.608054	0.996178	0.757499	0.539279	0.9029	0.712922	0.705778	0.712813	0.894016	0.724215	0.684165	0.67511	0.749462	0.833085	0.886212	0.735535
TCGA-BT-A3PJ-01A-21R-A220-07	0.6837	0.887807	0.680029	0.61033	0.710295	0.826519	0.714835	0.925111	0.777657	0.927829	0.668441	0.825768	0.845354	0.376945	0.999209	0.783137	0.660738	0.877752	0.663354	0.75164	0.735519	0.907904	0.630126	0.767598	0.710348	0.757076	0.845091	0.828848	0.715777
TCGA-YC-A9TC-01A-22R-A39I-07	0.576577	0.811603	0.640792	0.562917	0.653468	0.719116	0.642057	0.777408	0.717393	0.849261	0.34678	0.739749	0.75823	0.327527	0.990157	0.688445	0.44191	0.798264	0.642684	0.658673	0.677126	0.822324	0.560637	0.63922	0.58908	0.672467	0.787801	0.707082	0.615296
TCGA-GV-A3QG-01A-11R-A220-07	0.801403	0.864334	0.73804	0.865838	0.720876	0.907263	0.777382	0.944036	0.816997	0.948416	0.691018	0.871715	0.849774	0.719795	0.994529	0.806919	0.682284	0.918954	0.82224	0.793802	0.817313	0.971184	0.847366	0.751122	0.71884	0.884164	0.848526	0.912608	0.810576
TCGA-K4-A6FZ-01A-11R-A31N-07	0.761183	0.883418	0.710258	0.661229	0.719522	0.780578	0.720018	0.849949	0.78259	0.920735	0.774451	0.789841	0.825539	0.682006	0.997091	0.76751	0.631111	0.910252	0.662041	0.71181	0.705889	0.881492	0.66408	0.681985	0.639539	0.749501	0.844111	0.882162	0.766476
TCGA-KQ-A41R-01A-21R-A352-07	0.617747	0.713616	0.621662	0.517118	0.638129	0.578378	0.624233	0.654924	0.737996	0.801584	0.501523	0.614234	0.738066	0.67469	0.973414	0.728935	0.552746	0.869838	0.581018	0.567512	0.62977	0.806163	0.539656	0.522941	0.679933	0.673788	0.779965	0.886133	0.763948
TCGA-DK-AA6M-01A-11R-A39I-07	0.777739	0.871942	0.729199	0.674368	0.718705	0.742221	0.749372	0.920733	0.820146	0.936902	0.872182	0.813821	0.819237	0.705758	0.995204	0.763769	0.708264	0.907416	0.763933	0.773339	0.763112	0.951303	0.704255	0.700988	0.633127	0.785471	0.836025	0.894917	0.738052
TCGA-ZF-AA52-01A-12R-A39I-07	0.645483	0.80813	0.693025	0.647252	0.70617	0.7546	0.695636	0.831836	0.872237	0.923323	0.790249	0.741535	0.825493	0.72877	0.982294	0.776236	0.565541	0.874305	0.659436	0.678047	0.69291	0.887919	0.588087	0.650715	0.689533	0.745506	0.809251	0.839034	0.746835
TCGA-K4-A5RJ-01A-11R-A28M-07	0.790903	0.89947	0.727891	0.67259	0.705637	0.965976	0.78873	0.980955	0.899263	0.962347	0.671168	0.875974	0.833699	0.330746	0.999897	0.769857	0.722539	0.87557	0.737342	0.853202	0.807083	0.986333	0.77525	0.80898	0.724797	0.861676	0.84755	0.821822	0.730101
TCGA-HQ-A5ND-01A-11R-A26T-07	0.649674	0.761703	0.643066	0.519949	0.658028	0.7577	0.637191	0.792966	0.635894	0.849455	0.416721	0.766139	0.745785	0.596098	0.997428	0.710183	0.604601	0.877909	0.542073	0.609164	0.639467	0.716305	0.506905	0.679542	0.687278	0.674879	0.808639	0.775169	0.765055
TCGA-BT-A3PK-01A-21R-A220-07	0.792057	0.839726	0.782347	0.629212	0.723479	0.755282	0.740523	0.816303	0.813869	0.902258	0.69448	0.798607	0.834945	0.495242	0.994968	0.802898	0.557655	0.900134	0.724449	0.710852	0.71074	0.922391	0.676419	0.717736	0.6864	0.753977	0.838121	0.857645	0.800251
TCGA-FD-A3N6-01A-11R-A21D-07	0.619726	0.750383	0.713899	0.588828	0.674603	0.827098	0.685161	0.850941	0.647571	0.904793	0.629993	0.793023	0.765581	0.612412	0.997067	0.731017	0.635243	0.86725	0.676731	0.695185	0.697373	0.80761	0.636334	0.740461	0.635438	0.709838	0.818711	0.853463	0.710325
TCGA-CF-A47X-01A-31R-A23W-07	0.579014	0.696842	0.574506	0.618053	0.618607	0.633536	0.590129	0.641322	0.76362	0.836736	0.673322	0.643496	0.683614	0.615198	0.98088	0.696616	0.390724	0.834936	0.565191	0.581115	0.58222	0.805295	0.536633	0.54632	0.572805	0.65802	0.782723	0.745578	0.759227
TCGA-ZF-AA51-01A-21R-A39I-07	0.690624	0.810837	0.724884	0.697939	0.707184	0.841192	0.738639	0.861627	0.8106	0.917369	0.705665	0.823942	0.815794	0.483023	0.988029	0.785633	0.596037	0.898982	0.707035	0.735935	0.768323	0.919022	0.739736	0.731105	0.717598	0.796325	0.841332	0.766621	0.799998
TCGA-UY-A78O-01A-12R-A33J-07	0.550111	0.732714	0.66005	0.626682	0.644605	0.558269	0.644906	0.63842	0.778167	0.861811	0.696051	0.672709	0.765479	0.711827	0.978917	0.690503	0.515142	0.849734	0.623105	0.655004	0.628329	0.818335	0.650851	0.514119	0.577965	0.698998	0.781943	0.77139	0.75847
TCGA-GC-A3OO-01A-11R-A22U-07	0.72449	0.788528	0.63094	0.674645	0.675044	0.647238	0.658658	0.728208	0.789117	0.883128	0.68854	0.673523	0.834839	0.788626	0.980842	0.742566	0.567505	0.891501	0.611085	0.651099	0.664863	0.880789	0.6301	0.566651	0.657321	0.715114	0.810061	0.807297	0.833658
TCGA-FD-A43Y-01A-21R-A26T-07	0.675805	0.829637	0.701456	0.551709	0.678969	0.769253	0.707524	0.80843	0.743885	0.916711	0.698768	0.780451	0.861313	0.627474	0.997895	0.718586	0.586551	0.911717	0.661106	0.684319	0.703506	0.870415	0.60881	0.68731	0.667143	0.724413	0.828027	0.890441	0.68769
TCGA-S5-AA26-01A-11R-A38B-07	0.665421	0.659706	0.642088	0.505821	0.596283	0.48418	0.594355	0.571025	0.606768	0.789124	0.533772	0.563312	0.705458	0.378278	0.940304	0.650089	0.603291	0.816073	0.498171	0.559506	0.564945	0.755076	0.428568	0.479412	0.574698	0.600794	0.754039	0.690125	0.664735
TCGA-BT-A42E-01A-11R-A23W-07	0.784011	0.839972	0.7328	0.618211	0.712306	0.886886	0.7584	0.938869	0.777725	0.898344	0.792773	0.842164	0.838233	0.315858	0.995076	0.760669	0.721815	0.8935	0.749944	0.784548	0.774743	0.936403	0.704842	0.795998	0.68551	0.792791	0.844642	0.870083	0.704885
TCGA-FD-A43X-01A-11R-A23W-07	0.594064	0.729064	0.580069	0.51639	0.595753	0.602289	0.578903	0.648937	0.525543	0.80136	0.249678	0.556809	0.692377	0.562535	0.969175	0.69805	0.602656	0.832488	0.497122	0.530516	0.541516	0.772993	0.393884	0.406312	0.591455	0.602746	0.753103	0.793652	0.745699
TCGA-ZF-AA4R-01A-11R-A38B-07	0.662047	0.773446	0.675122	0.566	0.664972	0.739596	0.678259	0.727389	0.696523	0.882362	0.439569	0.730359	0.799184	0.409155	0.991882	0.710683	0.489278	0.869055	0.602478	0.650379	0.663516	0.777457	0.604828	0.618495	0.681361	0.681995	0.814802	0.8153	0.744494
TCGA-BT-A20T-01A-11R-A14Y-07	0.645208	0.801458	0.701097	0.568266	0.684545	0.826085	0.713244	0.852359	0.787825	0.945108	0.74967	0.796782	0.807436	0.442114	0.997125	0.726463	0.618394	0.899194	0.69745	0.702651	0.708621	0.883373	0.639834	0.666581	0.62274	0.744624	0.822599	0.837762	0.724073
TCGA-E7-A7DU-01A-11R-A32O-07	0.592656	0.729596	0.560511	0.538502	0.617902	0.638042	0.60361	0.697917	0.749234	0.81544	0.515919	0.591087	0.699218	0.632087	0.972862	0.692374	0.490791	0.8672	0.533759	0.581913	0.61288	0.832306	0.52127	0.489423	0.62104	0.666375	0.77569	0.866609	0.781393
TCGA-DK-A3WY-01A-11R-A22U-07	0.774873	0.87299	0.767193	0.938452	0.71752	0.876697	0.798505	0.913671	0.819464	0.957827	0.733263	0.875529	0.810493	0.801028	0.995079	0.811449	0.618808	0.898387	0.829172	0.819655	0.863007	0.975958	0.916753	0.783845	0.700878	0.911078	0.85528	0.882774	0.830293
TCGA-G2-A2EF-01A-12R-A18C-07	0.754504	0.922466	0.690396	0.655185	0.689512	0.884055	0.744708	0.983739	0.679564	0.903913	0.609027	0.855852	0.831695	0.347959	0.998389	0.726281	0.728552	0.903497	0.685235	0.802766	0.734913	0.926007	0.664635	0.778144	0.668177	0.790238	0.848194	0.912415	0.620422
TCGA-C4-A0F6-01A-11R-A10U-07	0.635937	0.713751	0.668054	0.636489	0.65656	0.740754	0.660364	0.781421	0.700425	0.865825	0.540975	0.698295	0.812144	0.614726	0.971906	0.751116	0.518241	0.831191	0.60818	0.659298	0.642188	0.852724	0.529727	0.571009	0.609983	0.717806	0.800168	0.69369	0.749276
TCGA-CF-A7I0-01A-22R-A352-07	0.563871	0.685354	0.639666	0.554153	0.642077	0.760035	0.634141	0.794653	0.723797	0.817563	0.681099	0.685401	0.711966	0.74198	0.961751	0.73069	0.563615	0.831986	0.561914	0.60626	0.634761	0.891267	0.523481	0.538893	0.681297	0.709379	0.7883	0.736017	0.794422
TCGA-FD-A3B6-01A-21R-A20F-07	0.734886	0.950164	0.705988	0.665572	0.708355	0.887506	0.741124	0.941939	0.801835	0.955758	0.621573	0.85839	0.842848	0.443766	0.997167	0.767048	0.627266	0.888585	0.74511	0.79225	0.757121	0.929438	0.760637	0.736885	0.697516	0.793452	0.838754	0.851714	0.738484
TCGA-GC-A3YS-01A-11R-A23N-07	0.700447	0.818166	0.680767	0.608714	0.676459	0.69318	0.698939	0.906802	0.733096	0.896237	0.704955	0.733261	0.849727	0.654075	0.991835	0.721498	0.735147	0.871745	0.656355	0.721513	0.698956	0.890234	0.586517	0.69238	0.709499	0.737791	0.833403	0.812406	0.704026
TCGA-XF-A9T2-01A-11R-A42T-07	0.533503	0.703377	0.654206	0.492049	0.652375	0.719467	0.63396	0.962054	0.641211	0.841241	0.519266	0.696453	0.771929	0.786986	0.981281	0.686988	0.43685	0.825314	0.610021	0.581064	0.637917	0.835736	0.565596	0.583884	0.601819	0.687448	0.791732	0.759655	0.672865
TCGA-XF-A9T0-01A-11R-A39I-07	0.675456	0.73252	0.661439	0.647835	0.669535	0.769273	0.683269	0.83042	0.797803	0.887674	0.575519	0.782124	0.80178	0.460778	0.964036	0.723233	0.562982	0.840755	0.625008	0.691855	0.692245	0.863078	0.702032	0.659029	0.709346	0.745089	0.802031	0.72227	0.844278
TCGA-YF-AA3M-01A-11R-A42T-07	0.721381	0.804813	0.607633	0.57087	0.65755	0.693614	0.635896	0.737612	0.627783	0.867429	0.667048	0.624552	0.797807	0.682295	0.978745	0.715355	0.494887	0.866023	0.525216	0.650504	0.624851	0.822262	0.546011	0.521356	0.689652	0.675556	0.806235	0.764062	0.769804
TCGA-4Z-AA7Y-01A-11R-A39I-07	0.605466	0.72648	0.621191	0.581635	0.63033	0.623596	0.606005	0.624356	0.709088	0.863236	0.748129	0.569514	0.740818	0.447154	0.97385	0.708748	0.534914	0.86671	0.573505	0.559842	0.558648	0.781033	0.446506	0.44913	0.548294	0.645616	0.793169	0.726127	0.779355
TCGA-E7-A6ME-01A-22R-A32O-07	0.710641	0.778585	0.655137	0.627092	0.676609	0.826767	0.666202	0.835784	0.676274	0.94739	0.418237	0.76922	0.724086	0.635716	0.993964	0.738692	0.483621	0.864721	0.6311	0.653118	0.646545	0.808436	0.631989	0.614797	0.618394	0.725042	0.802207	0.877382	0.76281
TCGA-XF-AAN5-01A-11R-A42T-07	0.652319	0.869179	0.699647	0.653262	0.707309	0.845036	0.741477	0.947016	0.769156	0.914817	0.654614	0.861653	0.824287	0.744085	0.997881	0.778264	0.652266	0.902974	0.669581	0.758994	0.731186	0.896806	0.736026	0.759505	0.677752	0.791903	0.854472	0.824109	0.749799
TCGA-FD-A3SN-01A-12R-A22U-07	0.637763	0.818711	0.658863	0.62884	0.683793	0.763549	0.685606	0.854812	0.814751	0.87168	0.590529	0.77064	0.831093	0.613227	0.993336	0.743479	0.497229	0.888494	0.620526	0.672656	0.659496	0.807506	0.629757	0.629472	0.665446	0.701895	0.807318	0.820885	0.727565
TCGA-ZF-A9R2-01A-11R-A39I-07	0.58667	0.675116	0.5789	0.477759	0.602561	0.549962	0.58658	0.620009	0.640925	0.798209	0.60508	0.579147	0.722852	0.363848	0.97133	0.690456	0.597947	0.851958	0.547503	0.516691	0.595879	0.779421	0.464759	0.429774	0.629233	0.628135	0.78051	0.737847	0.726142
TCGA-ZF-AA4T-01A-11R-A38B-07	0.696874	0.776501	0.629675	0.582164	0.663877	0.620227	0.627153	0.604789	0.689022	0.895052	0.627592	0.660103	0.724299	0.415925	0.988475	0.722193	0.45962	0.85237	0.578675	0.588945	0.588459	0.712854	0.491957	0.549634	0.668853	0.648772	0.804109	0.814986	0.797416
TCGA-E7-A4IJ-01A-31R-A26T-07	0.6895	0.766703	0.674241	0.628584	0.668509	0.819761	0.688172	0.879269	0.722665	0.898565	0.573683	0.78528	0.743569	0.568516	0.99145	0.748886	0.661978	0.863729	0.678545	0.683739	0.693431	0.815277	0.633209	0.660479	0.707257	0.735234	0.805274	0.827215	0.797772
TCGA-FD-A6TE-01A-12R-A33J-07	0.647232	0.770363	0.625596	0.555168	0.645405	0.74249	0.654252	0.79733	0.601338	0.910946	0.529343	0.746999	0.737653	0.285578	0.995903	0.69399	0.623941	0.833133	0.598871	0.665659	0.645779	0.777705	0.660675	0.612703	0.642969	0.683447	0.796134	0.720903	0.697439
TCGA-H4-A2HO-01A-11R-A180-07	0.60554	0.676356	0.666762	0.643825	0.665606	0.778263	0.679788	0.809572	0.796197	0.893081	0.662696	0.694655	0.76397	0.629015	0.975581	0.74182	0.649082	0.845433	0.587638	0.628828	0.697379	0.900071	0.541644	0.574135	0.587662	0.752797	0.806752	0.752542	0.796873
TCGA-FD-A6TB-01A-12R-A33J-07	0.78221	0.796696	0.718947	0.829282	0.711963	0.90222	0.748994	0.91777	0.83546	0.931223	0.64635	0.860914	0.794081	0.756762	0.994448	0.772759	0.690897	0.912799	0.774621	0.758163	0.768633	0.936155	0.827053	0.702653	0.695259	0.84386	0.839728	0.840875	0.822505
TCGA-XF-AAN3-01A-11R-A42T-07	0.616984	0.805053	0.720335	0.612822	0.677515	0.704774	0.707888	0.736803	0.816096	0.91535	0.843368	0.701736	0.815609	0.732075	0.982133	0.735774	0.592183	0.893005	0.665681	0.677956	0.698633	0.917348	0.612622	0.614361	0.654867	0.731527	0.821905	0.835707	0.736664
TCGA-XF-AAMH-01A-11R-A42T-07	0.584898	0.706262	0.591734	0.513901	0.650321	0.770947	0.61962	0.819284	0.702931	0.837225	0.599552	0.709379	0.739402	0.644721	0.955603	0.657535	0.474136	0.845041	0.610091	0.578565	0.624857	0.805522	0.588127	0.590346	0.665025	0.651225	0.789301	0.804905	0.706014
TCGA-FD-A3B8-01A-31R-A20F-07	0.814388	0.898765	0.761987	0.807053	0.753675	0.940329	0.785836	0.969147	0.882705	0.964299	0.631098	0.890193	0.848911	0.898037	0.999298	0.82108	0.634701	0.9273	0.787985	0.828371	0.812095	0.976578	0.821682	0.797005	0.631603	0.866039	0.867449	0.889714	0.834171
TCGA-XF-A9SY-01A-21R-A42T-07	0.792861	0.951607	0.759937	0.730626	0.743973	0.899182	0.77553	0.975821	0.841115	0.945772	0.608059	0.887002	0.849143	0.653916	0.999036	0.773653	0.664779	0.90811	0.723792	0.808293	0.782972	0.95089	0.768587	0.812486	0.684602	0.829755	0.861918	0.884736	0.736651
TCGA-CF-A9FF-01A-11R-A38B-07	0.610341	0.736472	0.636928	0.761613	0.676152	0.742448	0.674934	0.7541	0.75846	0.885257	0.646778	0.731467	0.74624	0.66497	0.978106	0.753098	0.58512	0.872478	0.640511	0.648424	0.683361	0.817488	0.727537	0.576671	0.662004	0.760313	0.7986	0.83446	0.784971
TCGA-XF-A9ST-01A-11R-A42T-07	0.597016	0.726551	0.569054	0.614845	0.614471	0.552731	0.590646	0.601853	0.574771	0.798364	0.332021	0.570594	0.687366	0.55487	0.963963	0.641403	0.257967	0.769042	0.567434	0.568055	0.531682	0.728726	0.491455	0.376587	0.791679	0.616681	0.76194	0.7136	0.698156
TCGA-DK-A6B5-01A-11R-A31N-07	0.781666	0.797571	0.648819	0.594592	0.675952	0.719798	0.68762	0.761867	0.776682	0.926706	0.808599	0.773325	0.793115	0.557616	0.995361	0.691565	0.719854	0.894694	0.656047	0.67614	0.683638	0.864628	0.685156	0.605012	0.671615	0.708301	0.814482	0.85966	0.708916
TCGA-GC-A3RC-01A-11R-A22U-07	0.82522	0.846627	0.726566	0.656706	0.704219	0.857808	0.733954	0.926357	0.840881	0.938493	0.704085	0.813912	0.867502	0.625177	0.999229	0.74622	0.664068	0.897895	0.704406	0.775412	0.750392	0.939337	0.708777	0.755697	0.70509	0.782707	0.84446	0.883861	0.720302
TCGA-GV-A3QK-01B-11R-A23N-07	0.769395	0.798088	0.702544	0.661288	0.694641	0.803476	0.708736	0.831306	0.869566	0.907023	0.768404	0.795028	0.763619	0.664956	0.994585	0.743532	0.529043	0.87674	0.697652	0.708484	0.743337	0.862789	0.675726	0.700064	0.741003	0.764216	0.821169	0.817479	0.767625
TCGA-GU-A764-01A-11R-A352-07	0.800264	0.94621	0.696643	0.716354	0.707573	0.800624	0.742079	0.928459	0.757853	0.92565	0.723822	0.825522	0.844173	0.743765	0.988967	0.75835	0.659502	0.885086	0.740781	0.761665	0.739725	0.914661	0.721989	0.709689	0.679003	0.792759	0.836266	0.828083	0.775946
TCGA-GU-A42R-01A-11R-A23N-07	0.588472	0.694161	0.548278	0.467185	0.595839	0.611279	0.56171	0.660251	0.7033	0.766739	0.355008	0.611648	0.697721	0.576457	0.958654	0.671075	0.288909	0.856203	0.546896	0.539395	0.547284	0.762887	0.394017	0.500936	0.594664	0.636986	0.774918	0.773129	0.740586
TCGA-DK-A6B6-01A-11R-A30C-07	0.748004	0.804777	0.677023	0.668412	0.673486	0.74127	0.714902	0.904382	0.78965	0.91653	0.495773	0.815483	0.754072	0.627961	0.997604	0.765768	0.691035	0.886828	0.656177	0.73608	0.732767	0.831624	0.70655	0.715841	0.725139	0.765809	0.830652	0.831493	0.756533
TCGA-R3-A69X-01A-22R-A30C-07	0.751184	0.793975	0.72453	0.73861	0.699949	0.779627	0.718828	0.815426	0.855732	0.921564	0.801171	0.780338	0.832748	0.799644	0.992393	0.764274	0.537949	0.901631	0.766102	0.722251	0.744651	0.931691	0.757679	0.663415	0.69185	0.801115	0.839571	0.815813	0.837191
TCGA-5N-A9KM-01A-11R-A42T-07	0.608749	0.768133	0.678217	0.658956	0.670997	0.82158	0.688042	0.842786	0.65749	0.900395	0.380425	0.759984	0.790502	0.681307	0.978624	0.730504	0.633614	0.888941	0.564812	0.713748	0.672774	0.894016	0.664334	0.632394	0.636475	0.744978	0.823827	0.868624	0.733039
TCGA-4Z-AA7M-01A-11R-A39I-07	0.61936	0.715178	0.616147	0.521898	0.618408	0.628329	0.616831	0.659344	0.604929	0.857	0.584775	0.666955	0.757437	0.540488	0.964363	0.681509	0.555974	0.828335	0.469145	0.611929	0.570659	0.743151	0.440775	0.492033	0.638517	0.657723	0.779422	0.725317	0.803064
TCGA-ZF-AA56-01A-31R-A39I-07	0.7587	0.812116	0.717657	0.747475	0.722192	0.725957	0.726133	0.819993	0.806628	0.909169	0.712554	0.78298	0.809964	0.800684	0.99532	0.793834	0.588726	0.914784	0.718565	0.706091	0.736761	0.918671	0.750704	0.680536	0.685308	0.781555	0.836246	0.837806	0.7981
TCGA-XF-A8HH-01A-11R-A38B-07	0.710977	0.757034	0.701366	0.621003	0.661357	0.673154	0.674503	0.744644	0.71915	0.889814	0.58643	0.700148	0.792396	0.708636	0.9696	0.73812	0.45228	0.87896	0.617988	0.654745	0.661168	0.877214	0.602204	0.566582	0.579178	0.72424	0.807612	0.814734	0.794568
TCGA-C4-A0EZ-01A-21R-A24X-07	0.725384	0.642852	0.543305	0.561265	0.602393	0.612973	0.595294	0.685164	0.668153	0.795205	0.619797	0.659299	0.710087	0.565249	0.94155	0.625789	0.385075	0.748234	0.58719	0.56801	0.577001	0.74621	0.512371	0.53479	0.56555	0.635941	0.758306	0.681015	0.694381
TCGA-UY-A8OD-01A-11R-A36F-07	0.744866	0.730921	0.695482	0.723359	0.687152	0.804696	0.697462	0.827674	0.766479	0.908921	0.616807	0.776041	0.808063	0.774725	0.967256	0.757938	0.508082	0.864758	0.712279	0.690359	0.722215	0.8867	0.703868	0.623791	0.674641	0.771939	0.805541	0.785567	0.818529
TCGA-2F-A9KT-01A-11R-A38B-07	0.558669	0.662933	0.6571	0.473331	0.64187	0.629093	0.603645	0.686808	0.623514	0.832093	0.46988	0.623409	0.781262	0.393987	0.960291	0.721549	0.543903	0.816159	0.502364	0.571404	0.594847	0.760862	0.465764	0.509634	0.581992	0.660206	0.787612	0.670626	0.722328
TCGA-BT-A20Q-01A-11R-A14Y-07	0.642504	0.824796	0.731205	0.695426	0.69553	0.817777	0.731762	0.835103	0.773631	0.930061	0.728618	0.809997	0.797818	0.732849	0.995505	0.755923	0.657948	0.905626	0.674294	0.713548	0.747942	0.920861	0.720422	0.69211	0.706547	0.781463	0.833861	0.856556	0.768872
TCGA-CU-A0YR-01A-12R-A10U-07	0.682301	0.8531	0.72415	0.666352	0.711383	0.780309	0.715533	0.874202	0.853227	0.919409	0.737648	0.802606	0.880483	0.604408	0.993959	0.773622	0.627181	0.8839	0.724647	0.754338	0.727148	0.932249	0.625857	0.729768	0.656641	0.782852	0.837992	0.780367	0.743031
TCGA-SY-A9G5-01A-11R-A38B-07	0.678402	0.892125	0.732689	0.65596	0.709244	0.897405	0.758084	0.947578	0.919827	0.93767	0.706142	0.864258	0.837895	0.560818	0.997991	0.747595	0.656461	0.908259	0.706636	0.783205	0.758162	0.9326	0.746558	0.737404	0.665882	0.795982	0.843318	0.893661	0.730866
TCGA-4Z-AA84-01A-11R-A39I-07	0.589958	0.792461	0.662333	0.615386	0.648964	0.766235	0.657352	0.715514	0.606263	0.810973	0.213787	0.6986	0.787701	0.40881	0.969783	0.702816	0.702907	0.864558	0.607831	0.661506	0.633068	0.760924	0.596186	0.564518	0.665361	0.671376	0.793736	0.843552	0.760611
TCGA-4Z-AA7Q-01A-11R-A39I-07	0.781801	0.878971	0.696729	0.689632	0.697907	0.928281	0.753028	0.931629	0.83786	0.914335	0.659822	0.860851	0.837516	0.573042	0.997804	0.751024	0.657343	0.92387	0.767079	0.78464	0.77575	0.929252	0.700852	0.742273	0.720294	0.811521	0.839536	0.902659	0.764481
TCGA-FD-A5BT-01A-11R-A26T-07	0.799053	0.921711	0.745629	0.735984	0.719771	0.892734	0.775129	0.954421	0.891223	0.950717	0.54679	0.875306	0.850938	0.815147	0.995978	0.784199	0.685038	0.894465	0.807662	0.813094	0.794511	0.959756	0.776854	0.767604	0.674343	0.842603	0.834342	0.869406	0.753869
TCGA-CF-A27C-01A-11R-A16R-07	0.5884	0.698986	0.569541	0.54626	0.573859	0.700702	0.570391	0.711918	0.579892	0.82734	0.573939	0.62157	0.675351	0.464978	0.97605	0.666477	0.567632	0.830817	0.492169	0.542119	0.54219	0.914227	0.38392	0.467362	0.535168	0.634663	0.758362	0.750852	0.693875
TCGA-E7-A6MF-01A-12R-A32O-07	0.586387	0.719013	0.661895	0.595597	0.624065	0.718083	0.640865	0.722015	0.562137	0.865998	0.678971	0.654248	0.739451	0.582055	0.976209	0.733116	0.595107	0.828358	0.604375	0.599819	0.609982	0.900484	0.548348	0.464123	0.591924	0.683105	0.791585	0.784576	0.787976
TCGA-DK-A3WW-01A-22R-A23N-07	0.784185	0.926539	0.733908	0.644543	0.71874	0.940288	0.764701	0.967948	0.797682	0.956588	0.514165	0.878704	0.853172	0.465586	0.998782	0.781464	0.781681	0.914819	0.713155	0.835814	0.779817	0.913215	0.688287	0.813631	0.73907	0.820639	0.854903	0.888372	0.647532
TCGA-XF-AAMY-01A-11R-A42T-07	0.606318	0.691102	0.627452	0.614809	0.663441	0.583627	0.637802	0.688476	0.784239	0.855168	0.581245	0.62993	0.797307	0.760738	0.973988	0.771854	0.467652	0.853436	0.620659	0.632371	0.630004	0.856403	0.553136	0.490669	0.564482	0.714791	0.798557	0.708495	0.800071
TCGA-K4-A3WS-01A-11R-A22U-07	0.661529	0.80787	0.696604	0.720575	0.700817	0.805481	0.712484	0.840943	0.85	0.91123	0.639287	0.809774	0.81474	0.817876	0.996713	0.749281	0.547165	0.902937	0.685539	0.709681	0.726482	0.891205	0.718965	0.651088	0.686572	0.777231	0.827833	0.824373	0.803314
TCGA-UY-A9PA-01A-11R-A38B-07	0.688729	0.87522	0.685157	0.630835	0.682118	0.864959	0.700654	0.886999	0.741578	0.910069	0.707064	0.801842	0.78333	0.626137	0.998816	0.752031	0.662485	0.914713	0.668224	0.732867	0.694995	0.884509	0.633735	0.682533	0.638665	0.746786	0.836799	0.934391	0.748321
TCGA-2F-A9KR-01A-11R-A38B-07	0.582568	0.702736	0.638063	0.56764	0.625997	0.668917	0.631619	0.753387	0.644342	0.884285	0.630155	0.68286	0.711487	0.410095	0.990974	0.720002	0.472301	0.851155	0.533044	0.583874	0.601557	0.885563	0.545818	0.544931	0.63256	0.655569	0.789153	0.791342	0.710141
TCGA-E5-A4U1-01A-11R-A31N-07	0.618829	0.641563	0.642496	0.500828	0.564542	0.621302	0.581473	0.695744	0.557611	0.774264	0.471805	0.525742	0.644217	0.490946	0.95605	0.598418	0.488296	0.776742	0.548019	0.545164	0.509115	0.699545	0.330827	0.397644	0.501144	0.601418	0.749099	0.75697	0.706363
TCGA-E7-A3Y1-01A-11R-A22U-07	0.528198	0.737342	0.619237	0.602546	0.62072	0.691568	0.612915	0.76651	0.596762	0.836946	0.5804	0.648593	0.679774	0.613926	0.961949	0.696478	0.603391	0.840685	0.571374	0.569058	0.61155	0.872461	0.5448	0.456432	0.631511	0.678757	0.763737	0.771826	0.790667
TCGA-FD-A6TC-01A-21R-A33J-07	0.64233	0.732485	0.676771	0.582136	0.660049	0.574885	0.64443	0.713309	0.777705	0.882131	0.559601	0.639021	0.811317	0.68637	0.978621	0.737636	0.570213	0.871457	0.594859	0.6074	0.615058	0.821911	0.526732	0.574971	0.649369	0.679215	0.804493	0.805466	0.739888
TCGA-FD-A5BV-01A-11R-A26T-07	0.616114	0.691767	0.635929	0.593414	0.649338	0.648437	0.613893	0.674658	0.718151	0.833211	0.540665	0.587096	0.734689	0.652635	0.966317	0.72629	0.564215	0.829584	0.521579	0.60563	0.638956	0.741126	0.293487	0.533364	0.598468	0.663654	0.796586	0.708466	0.769973
TCGA-DK-A2I4-01A-11R-A21D-07	0.828605	0.961866	0.763728	0.740669	0.737913	0.951262	0.793283	0.973786	0.893685	0.959962	0.545018	0.89207	0.847636	0.787139	0.999449	0.820936	0.675273	0.938686	0.765864	0.846766	0.797175	0.979513	0.796665	0.813529	0.739023	0.858653	0.865664	0.899718	0.767547
TCGA-UY-A78M-01A-21R-A352-07	0.606089	0.727563	0.653371	0.538849	0.651403	0.574534	0.618064	0.740298	0.774913	0.844975	0.45043	0.645215	0.798863	0.479359	0.966718	0.705541	0.561888	0.826631	0.546999	0.624782	0.625412	0.761193	0.515585	0.549824	0.651821	0.658422	0.781475	0.733433	0.720271
TCGA-4Z-AA7R-01A-11R-A39I-07	0.573609	0.726648	0.599216	0.532472	0.633594	0.688406	0.606115	0.545632	0.67465	0.813575	0.371858	0.612024	0.736311	0.36564	0.965209	0.685874	0	0.828846	0.457637	0.556594	0.583356	0.78841	0.419416	0.529448	0.58338	0.631612	0.786532	0.792648	0.673013
TCGA-FD-A62P-01A-32R-A30C-07	0.775352	0.805604	0.7055	0.646755	0.7099	0.85103	0.727391	0.87105	0.835267	0.893341	0.66715	0.83506	0.84887	0.731795	0.990881	0.781713	0.596118	0.899668	0.745908	0.731547	0.734462	0.908586	0.727568	0.675307	0.69966	0.771223	0.827138	0.803076	0.790124
TCGA-CF-A47V-01A-11R-A23W-07	0.643488	0.781567	0.633735	0.609466	0.646416	0.681276	0.659067	0.743054	0.698391	0.890108	0.721488	0.691977	0.743346	0.669137	0.986178	0.723816	0.748591	0.888911	0.622517	0.610815	0.630391	0.905217	0.533898	0.516211	0.645052	0.705395	0.799762	0.879159	0.772548
TCGA-XF-A9SI-01A-11R-A39I-07	0.807332	0.899551	0.758275	0.825361	0.732484	0.966451	0.794292	0.971293	0.765439	0.964459	0.693394	0.917457	0.816243	0.741086	0.998321	0.812853	0.693584	0.905349	0.826678	0.835854	0.818621	0.973251	0.844286	0.798547	0.744561	0.884265	0.852408	0.897371	0.785624
TCGA-GU-A42Q-01A-11R-A23W-07	0.567791	0.645134	0.618871	0.539484	0.622599	0.647052	0.599487	0.771047	0.619697	0.848546	0.729284	0.682345	0.798919	0.531711	0.990611	0.676056	0.625074	0.810836	0.587551	0.56621	0.586945	0.750033	0.515503	0.599673	0.617806	0.635905	0.785956	0.681486	0.722768
TCGA-BT-A42F-01A-11R-A23W-07	0.80849	0.865548	0.73776	0.734002	0.729839	0.884819	0.752344	0.941968	0.83566	0.92529	0.690841	0.872381	0.879	0.644297	0.995034	0.768167	0.658703	0.900754	0.804985	0.786139	0.786655	0.94066	0.751881	0.793714	0.712088	0.824833	0.836054	0.844904	0.753442
TCGA-FD-A3B5-01A-11R-A20F-07	0.629641	0.765174	0.632817	0.491741	0.662094	0.675055	0.63891	0.690198	0.667966	0.857394	0.534489	0.682875	0.797971	0.402202	0.989082	0.709806	0.559981	0.892009	0.602723	0.631212	0.612699	0.888766	0.536424	0.624514	0.658155	0.657075	0.802163	0.855352	0.683524
TCGA-DK-A1A7-01A-11R-A13Y-07	0.734066	0.692058	0.643281	0.738031	0.657518	0.747698	0.650115	0.743207	0.738498	0.870285	0.678547	0.709394	0.71602	0.686568	0.960529	0.71555	0.585678	0.841758	0.597935	0.654979	0.683514	0.825135	0.714657	0.587971	0.667449	0.740898	0.807647	0.724762	0.803099
TCGA-FD-A3SR-01A-11R-A22U-07	0.710963	0.807027	0.715313	0.699485	0.676265	0.824184	0.717271	0.826594	0.733785	0.928977	0.574794	0.780272	0.80272	0.763204	0.995479	0.744524	0.432129	0.924644	0.7118	0.725466	0.717734	0.933716	0.639496	0.606516	0.661091	0.774525	0.832354	0.912641	0.792266
TCGA-GU-AATP-01A-11R-A39I-07	0.689717	0.841	0.67272	0.560817	0.683134	0.706158	0.671687	0.824218	0.758712	0.905557	0.27579	0.755167	0.814141	0.499032	0.994779	0.734055	0.450002	0.894953	0.616799	0.651651	0.664869	0.872688	0.608676	0.601573	0.70361	0.727889	0.799445	0.91307	0.708776
TCGA-DK-AA6X-01A-12R-A42T-07	0.686166	0.78299	0.71171	0.694345	0.675698	0.734802	0.711207	0.746606	0.76548	0.934358	0.757858	0.738632	0.815789	0.734387	0.991194	0.765411	0.610493	0.901862	0.720938	0.684713	0.706015	0.885894	0.654379	0.615443	0.673115	0.761001	0.832307	0.873291	0.800106
TCGA-XF-A9T3-01A-11R-A42T-07	0.7376	0.860702	0.69192	0.715303	0.705306	0.779131	0.717228	0.924999	0.849561	0.911661	0.643587	0.831183	0.83064	0.755744	0.99841	0.737953	0.64641	0.902199	0.724954	0.725702	0.730845	0.879921	0.716758	0.680009	0.697962	0.777857	0.822327	0.863436	0.803044
TCGA-PQ-A6FN-01A-11R-A31N-07	0.645017	0.778597	0.665525	0.718141	0.683083	0.755014	0.681727	0.818042	0.764146	0.872612	0.71795	0.760327	0.830487	0.686502	0.981877	0.720725	0.263913	0.869692	0.682226	0.677288	0.701454	0.807114	0.703318	0.712047	0.663213	0.742599	0.804255	0.783606	0.765793
TCGA-E7-A519-01A-11R-A26T-07	0.657662	0.80043	0.653095	0.66413	0.67707	0.670715	0.695713	0.839388	0.852503	0.89814	0.703991	0.747837	0.792849	0.694331	0.984896	0.763618	0.59407	0.869167	0.717267	0.688471	0.757861	0.944648	0.561797	0.662359	0.608847	0.761689	0.79735	0.856599	0.701026
TCGA-DK-A3IU-01A-11R-A20F-07	0.779804	0.940717	0.727657	0.853908	0.726607	0.961202	0.791388	0.969388	0.810394	0.96458	0.691927	0.909095	0.838533	0.791263	0.999491	0.802892	0.701605	0.910691	0.814626	0.840702	0.815545	0.972341	0.874763	0.799169	0.752387	0.88184	0.860185	0.88529	0.808293
TCGA-FD-A3SM-01A-11R-A22U-07	0.719728	0.74407	0.677271	0.626696	0.651217	0.657075	0.648913	0.738082	0.701231	0.883635	0.56625	0.675201	0.813584	0.707105	0.974884	0.742708	0.192072	0.877993	0.609036	0.615053	0.64158	0.817116	0.584476	0.4755	0.606771	0.698139	0.804573	0.782951	0.771085
TCGA-BL-A5ZZ-01A-31R-A30C-07	0.637703	0.833989	0.718109	0.618387	0.713883	0.722588	0.71696	0.926977	0.859702	0.891362	0.562777	0.751872	0.839531	0.706666	0.985296	0.788364	0.673069	0.857087	0.703279	0.732763	0.719334	0.927433	0.558751	0.661716	0.681406	0.765825	0.838737	0.759591	0.755431
TCGA-FD-A62N-01A-11R-A30C-07	0.819979	0.950653	0.779482	0.784043	0.753678	0.96517	0.808182	0.980421	0.935883	0.973558	0.796756	0.912141	0.868334	0.806521	0.998583	0.791396	0.601694	0.915661	0.825098	0.851996	0.838716	0.983501	0.854023	0.853944	0.76394	0.880063	0.867993	0.910242	0.781516
TCGA-BT-A20J-01A-11R-A14Y-07	0.707724	0.856853	0.692106	0.721954	0.707367	0.843486	0.745132	0.894408	0.792067	0.923417	0.716498	0.859646	0.822419	0.585544	0.989798	0.74355	0.651247	0.888127	0.710408	0.760399	0.750038	0.95833	0.754301	0.725536	0.633466	0.811436	0.845086	0.813387	0.796567
TCGA-K4-A3WV-01A-11R-A22U-07	0.708028	0.792302	0.651057	0.42885	0.622845	0.681896	0.625317	0.614321	0.532366	0.809851	0.361439	0.632881	0.745266	0.535799	0.971684	0.68769	0.350489	0.832169	0.508603	0.575649	0.517552	0.696507	0.637036	0.475968	0.516567	0.591871	0.785906	0.79738	0.66254
TCGA-GU-AATQ-01A-11R-A39I-07	0.724087	0.753515	0.66624	0.562299	0.647077	0.68173	0.674127	0.786874	0.704646	0.895313	0.643503	0.768679	0.800985	0.660226	0.989932	0.730813	0.610584	0.884288	0.655051	0.648701	0.682483	0.861218	0.655941	0.58202	0.686902	0.701424	0.803924	0.82668	0.723484
TCGA-G2-A3VY-01A-11R-A22U-07	0.638089	0.60335	0.556086	0.516271	0.587444	0.727672	0.559686	0.546777	0.563032	0.834093	0.279252	0.57245	0.6965	0.394635	0.955234	0.677927	0.623637	0.798569	0.464901	0.515698	0.50057	0.759973	0.411693	0.448281	0.600758	0.602017	0.771607	0.701504	0.795545
TCGA-XF-AAN8-01A-11R-A42T-07	0.637759	0.830252	0.788106	0.766766	0.731057	0.799467	0.743851	0.871549	0.880382	0.925116	0.612464	0.790272	0.854809	0.904069	0.984861	0.857477	0.595185	0.87865	0.763747	0.745612	0.781401	0.96236	0.72738	0.686383	0.658134	0.825603	0.840892	0.794707	0.866207
TCGA-CU-A3QU-01A-11R-A22U-07	0.663062	0.774183	0.629624	0.507633	0.648103	0.667739	0.61194	0.680721	0.674116	0.933319	0.55536	0.583479	0.736829	0.618387	0.986722	0.734143	0.545	0.814055	0.55378	0.589237	0.578472	0.749682	0.375975	0.524263	0.575273	0.637604	0.785062	0.733855	0.798464
TCGA-KQ-A41Q-01A-11R-A33J-07	0.647528	0.700286	0.597752	0.542264	0.625526	0.570194	0.600693	0.659413	0.764739	0.839938	0.510609	0.595954	0.711217	0.441281	0.966537	0.722981	0.626614	0.797459	0.500547	0.546821	0.56225	0.700434	0.514918	0.495837	0.639067	0.632246	0.785981	0.73238	0.731683
TCGA-DK-A1AF-01A-11R-A13Y-07	0.799796	0.839028	0.706212	0.721661	0.743329	0.853882	0.725277	0.901894	0.845941	0.923841	0.705094	0.821157	0.853786	0.782282	0.993633	0.832566	0.589742	0.906897	0.746947	0.737296	0.74653	0.938779	0.712281	0.705723	0.70588	0.814977	0.850722	0.835661	0.888857
TCGA-LT-A5Z6-01A-11R-A28M-07	0.733963	0.744332	0.657638	0.635631	0.639516	0.802918	0.66607	0.789936	0.784783	0.888925	0.557269	0.767274	0.782669	0.615369	0.979712	0.676147	0.577191	0.827274	0.652416	0.675411	0.668845	0.803642	0.66939	0.635064	0.65725	0.719913	0.791554	0.710383	0.769786
TCGA-GC-A4ZW-01A-11R-A26T-07	0.667122	0.808444	0.62285	0.596775	0.637605	0.742469	0.636747	0.786076	0.731	0.86958	0.496557	0.7193	0.740149	0.417903	0.993784	0.704308	0.539097	0.823021	0.641375	0.672634	0.645842	0.775763	0.557935	0.620322	0.628054	0.678291	0.793137	0.777705	0.788401
TCGA-K4-A4AB-01B-12R-A28M-07	0.585219	0.785542	0.700471	0.563841	0.686303	0.68822	0.681894	0.765585	0.733427	0.916396	0.748191	0.705267	0.781746	0.493721	0.986393	0.738911	0.706231	0.878908	0.670803	0.650533	0.656082	0.854212	0.664646	0.599895	0.615196	0.717564	0.823188	0.755091	0.761325
TCGA-DK-AA74-01A-11R-A39I-07	0.795162	0.879169	0.748469	0.695595	0.741991	0.885956	0.77958	0.954771	0.890929	0.956823	0.815332	0.866424	0.854388	0.751995	0.997806	0.787479	0.704032	0.911823	0.792464	0.802784	0.804143	0.966472	0.711999	0.787389	0.670482	0.824249	0.849851	0.852009	0.755094
TCGA-G2-A2EO-01A-11R-A180-07	0.765406	0.786266	0.687198	0.684292	0.690104	0.89261	0.722171	0.923218	0.789812	0.920238	0.526705	0.838303	0.812484	0.710611	0.981898	0.734612	0.71282	0.887545	0.691211	0.760037	0.74434	0.909867	0.699694	0.7172	0.701983	0.790009	0.826594	0.786867	0.735679
TCGA-DK-A1AG-01A-11R-A13Y-07	0.598627	0.705577	0.644183	0.585177	0.64928	0.762205	0.629811	0.803091	0.715883	0.858056	0.498416	0.69496	0.733918	0.543029	0.979745	0.737441	0.512268	0.869079	0.606801	0.607308	0.644006	0.816021	0.497653	0.573263	0.67574	0.701444	0.793052	0.791016	0.761029
TCGA-GV-A3JZ-01A-11R-A21D-07	0.633101	0.861427	0.660724	0.604214	0.667636	0.74499	0.675304	0.774398	0.69377	0.878709	0.505224	0.718513	0.791664	0.595579	0.962782	0.758639	0.443401	0.853258	0.642982	0.657977	0.64065	0.850244	0.588862	0.626075	0.673674	0.70507	0.805409	0.744497	0.706351
TCGA-XF-A9SV-01A-21R-A42T-07	0.565916	0.696539	0.648275	0.633077	0.643561	0.701033	0.61982	0.729886	0.700643	0.819647	0.361182	0.634171	0.806206	0.732687	0.949508	0.719745	0.249638	0.868862	0.656932	0.597059	0.61819	0.827325	0.522934	0.481991	0.673616	0.699361	0.794415	0.805896	0.74815
TCGA-UY-A78K-01A-11R-A33J-07	0.759949	0.832586	0.706031	0.822436	0.688858	0.864256	0.750186	0.92547	0.787788	0.909837	0.641751	0.871319	0.803859	0.612012	0.992372	0.764519	0.700319	0.875697	0.768034	0.779525	0.774238	0.942416	0.810355	0.740567	0.730559	0.840667	0.823961	0.830295	0.788979
TCGA-FD-A6TH-01A-11R-A32O-07	0.61938	0.878684	0.630573	0.691511	0.675878	0.722815	0.675309	0.785137	0.705784	0.881623	0.427033	0.747618	0.799191	0.62686	0.990603	0.8153	0.604489	0.877932	0.706194	0.700826	0.659164	0.860681	0.704846	0.602994	0.680289	0.733981	0.808262	0.856181	0.735605
TCGA-DK-AA6W-01A-12R-A39I-07	0.633706	0.700711	0.670592	0.625177	0.640887	0.691175	0.675611	0.679084	0.764862	0.892857	0.830599	0.714509	0.806285	0.373193	0.96522	0.694586	0.460161	0.800843	0.641301	0.673478	0.685539	0.922535	0.602973	0.619616	0.626874	0.714644	0.805896	0.719727	0.697271
TCGA-CF-A3MG-01A-11R-A20F-07	0.59438	0.639126	0.596301	0.551006	0.605946	0.522165	0.565497	0.355059	0.653647	0.768558	0.609199	0.573816	0.690118	0.370933	0.950943	0.675092	0.645153	0.837083	0.508122	0.533203	0.514432	0.749661	0.4027	0.466857	0.543898	0.635444	0.771229	0.722092	0.71318
TCGA-DK-A3X1-01A-12R-A22U-07	0.71206	0.772248	0.62206	0.606409	0.654164	0.709217	0.664111	0.799625	0.758025	0.86473	0.56966	0.721085	0.788525	0.646017	0.980257	0.737738	0.614914	0.871673	0.642199	0.668358	0.660253	0.819493	0.553745	0.588983	0.668053	0.699735	0.815392	0.772011	0.767359
TCGA-DK-A1A6-01A-11R-A13Y-07	0.648592	0.841671	0.692991	0.585138	0.697749	0.885543	0.718244	0.912187	0.89822	0.876803	0.464722	0.800821	0.780078	0.346031	0.996048	0.746228	0.655392	0.894234	0.703111	0.771581	0.712971	0.880789	0.694252	0.717316	0.687227	0.767572	0.816528	0.873207	0.674171
TCGA-XF-AAMG-01A-11R-A42T-07	0.683782	0.767632	0.623314	0.549833	0.642678	0.702728	0.65088	0.708878	0.661714	0.879551	0.468634	0.687971	0.734861	0.490253	0.95916	0.763751	0.449405	0.828297	0.586433	0.628847	0.64014	0.851443	0.612297	0.621226	0.636234	0.687955	0.79668	0.743159	0.758575
TCGA-E7-A541-01A-11R-A26T-07	0.713309	0.810432	0.723436	0.66666	0.684394	0.906581	0.725887	0.9195	0.76666	0.914218	0.748396	0.831503	0.779134	0.650739	0.997751	0.750103	0.6774	0.896074	0.686934	0.73	0.72574	0.887464	0.732234	0.699008	0.680965	0.787044	0.822089	0.891132	0.816709
TCGA-XF-A8HE-01A-11R-A36F-07	0.723014	0.850472	0.754143	0.626466	0.711017	0.894636	0.745064	0.90497	0.758822	0.894658	0.436646	0.855459	0.79967	0.704784	0.997729	0.799238	0.674144	0.910005	0.699185	0.758744	0.765562	0.888725	0.736114	0.708486	0.704381	0.782885	0.835399	0.869318	0.741707
TCGA-DK-AA6Q-01A-11R-A39I-07	0.790402	0.825898	0.741349	0.604053	0.69223	0.921729	0.73922	0.935591	0.708537	0.930556	0.799005	0.849063	0.794236	0.594123	0.998438	0.727243	0.63724	0.892118	0.685673	0.7523	0.736278	0.896268	0.763277	0.722108	0.722641	0.766442	0.825668	0.859384	0.726177
TCGA-UY-A78N-01A-12R-A33J-07	0.609148	0.6587	0.624877	0.545933	0.614111	0.639695	0.611297	0.692793	0.670745	0.79807	0.633245	0.627037	0.724572	0.582929	0.958953	0.680025	0.211308	0.813734	0.574511	0.592351	0.582289	0.745714	0.491634	0.518574	0.635232	0.637446	0.776492	0.760224	0.758577
TCGA-DK-AA75-01A-11R-A39I-07	0.598392	0.768152	0.55131	0.537443	0.612232	0.679147	0.578967	0.624195	0.612205	0.797103	0.538537	0.629428	0.676231	0.743175	0.94226	0.706408	0.449796	0.81215	0.514932	0.569401	0.553952	0.739617	0.313339	0.467815	0.692248	0.630655	0.760756	0.77389	0.781327
TCGA-ZF-AA5P-01A-11R-A39I-07	0.777812	0.800258	0.72051	0.731489	0.726374	0.750653	0.705309	0.798268	0.820966	0.910345	0.493577	0.791372	0.749432	0.820617	0.994898	0.772102	0.562545	0.894722	0.666013	0.684685	0.709413	0.813706	0.687661	0.671813	0.670828	0.770578	0.822747	0.823513	0.857133
TCGA-GC-A3WC-01A-31R-A22U-07	0.792609	0.899959	0.7371	0.750273	0.705674	0.888415	0.752333	0.925732	0.774265	0.952912	0.843682	0.862266	0.845309	0.756652	0.999332	0.780612	0.60597	0.896664	0.76624	0.787897	0.762076	0.958743	0.776551	0.72427	0.66439	0.817445	0.83244	0.851163	0.777634
TCGA-K4-A4AC-01A-21R-A26T-07	0.734084	0.798898	0.673242	0.609442	0.697276	0.754766	0.69583	0.862061	0.74794	0.903151	0.648304	0.782322	0.852105	0.682577	0.997736	0.710426	0.592111	0.905019	0.700719	0.710308	0.714837	0.894036	0.622478	0.739223	0.68096	0.739783	0.829019	0.897055	0.731487
TCGA-FD-A3SL-01A-21R-A22U-07	0.72515	0.806248	0.710964	0.701425	0.680019	0.765884	0.68994	0.766808	0.699043	0.917711	0.5532	0.77572	0.822857	0.799338	0.977465	0.752862	0.642279	0.889972	0.724906	0.691471	0.6773	0.907883	0.679458	0.605044	0.68784	0.750937	0.820559	0.815725	0.821398
TCGA-K4-A5RH-01A-11R-A30C-07	0.760394	0.931552	0.770552	0.702203	0.708027	0.976826	0.787483	0.985063	0.850421	0.960509	0.507246	0.889588	0.804602	0.617204	0.999918	0.781164	0.634712	0.895404	0.782686	0.840782	0.77592	0.979161	0.72489	0.777724	0.680335	0.849138	0.845182	0.875018	0.794116
TCGA-FD-A5C1-01A-11R-A28M-07	0.808253	0.9072	0.742009	0.694544	0.73119	0.861301	0.763921	0.900592	0.881769	0.944926	0.731527	0.861898	0.853903	0.733557	0.999064	0.757407	0.709274	0.911774	0.771851	0.786606	0.769384	0.936031	0.76693	0.790042	0.737509	0.799902	0.848609	0.879601	0.759738
TCGA-BL-A13J-01A-11R-A277-07	0.605935	0.731567	0.623715	0.557845	0.620829	0.706964	0.630536	0.683984	0.658687	0.855136	0.398375	0.661474	0.78655	0.575503	0.976394	0.717239	0.359467	0.865164	0.509318	0.659603	0.604912	0.827759	0.533146	0.534707	0.639965	0.687686	0.805312	0.79509	0.802002
TCGA-XF-AAN7-01A-11R-A42T-07	0.605663	0.769946	0.666323	0.657246	0.64409	0.705662	0.670329	0.824287	0.726229	0.87341	0.5557	0.713243	0.760985	0.627936	0.975782	0.750533	0.561988	0.839467	0.676862	0.656069	0.659958	0.862933	0.540565	0.597105	0.577914	0.712265	0.801654	0.76185	0.679699
TCGA-2F-A9KO-01A-11R-A38B-07	0.684331	0.830909	0.714314	0.709809	0.694883	0.90282	0.736685	0.921866	0.811941	0.941286	0.682415	0.870905	0.794594	0.639582	0.998796	0.757988	0.728506	0.916462	0.704203	0.757617	0.759477	0.920779	0.756635	0.737541	0.710161	0.803536	0.838745	0.85932	0.750542
TCGA-DK-A3IM-01A-11R-A20F-07	0.623838	0.694198	0.630792	0.518132	0.653541	0.658853	0.623386	0.691544	0.675991	0.832845	0.685558	0.676945	0.789093	0.559687	0.973274	0.734124	0.516988	0.840199	0.531345	0.598226	0.617118	0.754228	0.585189	0.605173	0.620381	0.632857	0.791539	0.764026	0.676932
TCGA-FD-A3SS-01A-12R-A22U-07	0.681331	0.818472	0.57141	0.569653	0.645415	0.635128	0.609261	0.629907	0.607856	0.834715	0.314652	0.638862	0.755312	0.410943	0.973677	0.677874	0.646396	0.847381	0.590518	0.630435	0.561705	0.805502	0.535888	0.505939	0.556624	0.64454	0.780148	0.825892	0.724891
TCGA-UY-A9PB-01A-11R-A38B-07	0.786344	0.912335	0.716061	0.705686	0.730213	0.899782	0.761932	0.949624	0.792092	0.952515	0.680875	0.88004	0.857994	0.725122	0.999284	0.765974	0.677903	0.907262	0.753591	0.79934	0.769878	0.945206	0.78471	0.772324	0.72893	0.820743	0.853515	0.885755	0.762978
TCGA-FD-A6TI-01A-11R-A32O-07	0.629178	0.704148	0.667612	0.582444	0.672494	0.785	0.654346	0.761459	0.688212	0.887981	0.575671	0.728947	0.749809	0.699885	0.980073	0.727663	0.591554	0.873568	0.645609	0.656328	0.61037	0.858986	0.672639	0.525541	0.544299	0.705148	0.793228	0.832247	0.813823
TCGA-XF-AAMJ-01A-11R-A42T-07	0.717513	0.79194	0.710625	0.646071	0.68976	0.735752	0.696998	0.789441	0.67714	0.864173	0.542983	0.755881	0.805718	0.750907	0.973224	0.745103	0.480698	0.884387	0.62733	0.653249	0.689435	0.880975	0.657469	0.618785	0.689389	0.743568	0.831298	0.847645	0.78498
TCGA-GU-A763-01A-11R-A32O-07	0.639285	0.741518	0.61426	0.534248	0.618075	0.711676	0.620564	0.760485	0.616281	0.871093	0.646806	0.696944	0.705423	0.498872	0.979647	0.678243	0.732135	0.84323	0.607342	0.566039	0.576514	0.865372	0.568993	0.511725	0.643869	0.661925	0.768402	0.773304	0.710957
TCGA-G2-A2EC-01A-11R-A180-07	0.65771	0.759598	0.693353	0.701942	0.671207	0.756543	0.703745	0.825476	0.800286	0.900651	0.685438	0.721773	0.73538	0.786305	0.981208	0.730449	0.586781	0.862803	0.648611	0.670953	0.750411	0.97199	0.617483	0.629703	0.703681	0.782954	0.834115	0.762291	0.817968
TCGA-FD-A3B7-01A-31R-A20F-07	0.818645	0.889599	0.780655	0.715509	0.744064	0.957896	0.774087	0.965951	0.904672	0.904807	0.672737	0.860017	0.8493	0.763655	0.997908	0.777111	0.478634	0.919035	0.756243	0.803852	0.791528	0.957379	0.79838	0.787322	0.614418	0.840487	0.860651	0.8799	0.800227
TCGA-FD-A5C0-01A-11R-A28M-07	0.686417	0.71219	0.667162	0.676479	0.678204	0.730689	0.664383	0.747308	0.738883	0.862762	0.722742	0.689718	0.806161	0.756765	0.963224	0.761054	0.685209	0.86296	0.693123	0.656614	0.668277	0.820733	0.548633	0.54915	0.654081	0.725268	0.808573	0.778229	0.771246
TCGA-FD-A5BS-01A-21R-A26T-07	0.879816	0.927365	0.7814	0.779947	0.751668	0.962484	0.80144	0.987193	0.898976	0.950634	0.690302	0.917524	0.861726	0.755086	0.997461	0.800151	0.736968	0.908935	0.788064	0.84931	0.842206	0.977901	0.797874	0.835307	0.745712	0.884221	0.865478	0.904228	0.757378
TCGA-CU-A0YN-01A-21R-A10U-07	0.761112	0.790128	0.72226	0.705697	0.714934	0.816269	0.713648	0.813413	0.855461	0.89691	0.829104	0.759235	0.844475	0.4893	0.980932	0.793167	0.592221	0.868899	0.697561	0.706248	0.747608	0.897798	0.698653	0.718622	0.672031	0.77498	0.840177	0.805925	0.765136
TCGA-FD-A5BZ-01A-11R-A28M-07	0.620593	0.760008	0.693971	0.663169	0.68128	0.605843	0.686458	0.686821	0.680027	0.857407	0.58202	0.675389	0.814249	0.790699	0.979467	0.72642	0.587158	0.885795	0.592747	0.658475	0.664947	0.837121	0.637938	0.543893	0.674613	0.722962	0.820397	0.871485	0.774426
TCGA-UY-A9PE-01A-11R-A38B-07	0.566582	0.709267	0.621564	0.664873	0.646232	0.666995	0.634414	0.679112	0.687368	0.852009	0.53769	0.70341	0.747796	0.693618	0.976693	0.718505	0.202643	0.861566	0.569197	0.588233	0.613842	0.765739	0.562807	0.5432	0.66182	0.689506	0.792295	0.784189	0.801429
TCGA-GV-A40E-01A-12R-A23N-07	0.82624	0.921486	0.732192	0.562444	0.689994	0.7732	0.691789	0.793299	0.786771	0.872279	0.657965	0.784476	0.819187	0.567101	0.995862	0.734746	0.375876	0.8957	0.617512	0.687123	0.662289	0.819885	0.681561	0.694124	0.733518	0.707311	0.82989	0.874893	0.674023
TCGA-BT-A2LD-01A-12R-A20F-07	0.633566	0.862444	0.659574	0.650151	0.680584	0.769149	0.685666	0.778573	0.732287	0.882063	0.467148	0.765084	0.744937	0.695794	0.99442	0.733492	0.336368	0.877496	0.647722	0.713352	0.687085	0.861921	0.711413	0.636281	0.638986	0.735361	0.807907	0.865443	0.747967
TCGA-UY-A9PD-01A-11R-A38B-07	0.744751	0.706541	0.65056	0.600877	0.66031	0.617851	0.651972	0.710788	0.663005	0.879174	0.430784	0.710768	0.748546	0.635837	0.985616	0.711961	0.436341	0.846085	0.546199	0.64168	0.645487	0.764065	0.633686	0.568637	0.657498	0.699874	0.795285	0.771562	0.819863
TCGA-ZF-A9RF-01A-11R-A38B-07	0.601483	0.925813	0.712492	0.651254	0.700823	0.950848	0.747023	0.943541	0.775905	0.958546	0.485801	0.853386	0.791387	0.465676	0.997029	0.749001	0.702711	0.883256	0.733011	0.823991	0.769502	0.949298	0.750422	0.741454	0.730406	0.815714	0.839158	0.858345	0.719868
TCGA-KQ-A41N-01A-11R-A33J-07	0.525655	0.661469	0.572536	0.544249	0.612803	0.528282	0.58124	0.615901	0.678896	0.792896	0.594402	0.584346	0.672263	0.644139	0.968225	0.651727	0.522608	0.835371	0.535362	0.572796	0.557668	0.741994	0.515402	0.455319	0.610931	0.635201	0.7528	0.769339	0.730851
TCGA-GD-A3OQ-01A-32R-A220-07	0.62979	0.814122	0.677927	0.554981	0.680502	0.697954	0.658733	0.737683	0.772174	0.846936	0.670161	0.698651	0.783753	0.463678	0.991891	0.756582	0.550878	0.891727	0.656898	0.642835	0.630835	0.796264	0.640231	0.611688	0.711445	0.691972	0.820812	0.828248	0.727365
TCGA-BT-A20U-01A-11R-A14Y-07	0.714323	0.774873	0.712374	0.58989	0.67487	0.756543	0.688468	0.783479	0.798092	0.903044	0.692791	0.729056	0.816554	0.453533	0.990854	0.728438	0.594963	0.872425	0.587949	0.677825	0.688956	0.83398	0.57379	0.634687	0.688311	0.718194	0.823635	0.771946	0.741568
TCGA-XF-A9SW-01A-11R-A42T-07	0.746235	0.785121	0.689436	0.72702	0.698406	0.722877	0.703399	0.806988	0.850069	0.922595	0.635765	0.743456	0.799684	0.874153	0.980821	0.778367	0.559453	0.88622	0.720207	0.686763	0.700784	0.917782	0.690516	0.594196	0.730361	0.775819	0.811998	0.862941	0.809826
TCGA-FD-A3B3-01A-12R-A206-07	0.810944	0.895771	0.737229	0.755495	0.73644	0.895917	0.7666	0.962213	0.781047	0.922128	0.689418	0.874734	0.856603	0.803184	0.99896	0.798673	0.65105	0.908868	0.762462	0.801668	0.78292	0.93911	0.796774	0.779369	0.695713	0.829106	0.859595	0.852759	0.802941
TCGA-ZF-A9RC-01A-11R-A38B-07	0.587074	0.671776	0.659685	0.530363	0.650866	0.63955	0.635298	0.66262	0.689594	0.830969	0.20334	0.590181	0.774228	0.704336	0.9541	0.734326	0.510668	0.846802	0.514182	0.571716	0.604431	0.738088	0.484597	0.475621	0.646402	0.657896	0.782904	0.750337	0.724532
TCGA-E7-A6MD-01A-41R-A352-07	0.658369	0.783047	0.692069	0.770515	0.680643	0.784153	0.708663	0.799785	0.812668	0.907611	0.740399	0.770072	0.780095	0.812059	0.976205	0.765537	0.556298	0.885115	0.695706	0.702917	0.75444	0.904163	0.763017	0.625329	0.694865	0.794562	0.81796	0.819855	0.81996
TCGA-E5-A4TZ-01A-11R-A31N-07	0.660498	0.728217	0.611529	0.598692	0.626527	0.653252	0.617635	0.647259	0.741608	0.834237	0.619888	0.67658	0.810069	0.45778	0.969652	0.703201	0.419128	0.835725	0.61294	0.643601	0.596877	0.791882	0.561767	0.55589	0.636084	0.668017	0.796047	0.823792	0.721015
TCGA-ZF-A9R4-01A-11R-A38B-07	0.733641	0.779917	0.639249	0.586454	0.655075	0.756481	0.67875	0.860863	0.71955	0.929781	0.573852	0.800606	0.755904	0.349712	0.999064	0.734131	0.602667	0.871524	0.600551	0.714814	0.678586	0.824763	0.618281	0.684878	0.703931	0.726949	0.816434	0.799666	0.738215
TCGA-ZF-A9RE-01A-11R-A38B-07	0.620585	0.724728	0.669536	0.567065	0.645568	0.679457	0.647223	0.72437	0.686109	0.868192	0.504696	0.658029	0.764694	0.459456	0.987374	0.721156	0.638493	0.870748	0.619992	0.578034	0.594891	0.752906	0.417438	0.549601	0.629659	0.649067	0.796736	0.819574	0.771335
TCGA-BT-A20W-01A-21R-A14Y-07	0.762295	0.7425	0.709081	0.69786	0.686098	0.805378	0.714463	0.824165	0.770627	0.894407	0.685289	0.778587	0.71791	0.708747	0.989361	0.742896	0.557308	0.871636	0.690757	0.685018	0.717207	0.901435	0.709503	0.659237	0.678573	0.763888	0.81556	0.79503	0.821458
TCGA-GC-A6I3-01A-11R-A31N-07	0.790844	0.818087	0.64929	0.699925	0.683512	0.85508	0.720045	0.902838	0.850635	0.934963	0.609182	0.835832	0.828671	0.684374	0.994194	0.73571	0.57395	0.882337	0.746323	0.742778	0.76998	0.90842	0.769639	0.71765	0.646082	0.798837	0.822722	0.852596	0.741101
TCGA-4Z-AA80-01A-11R-A39I-07	0.603534	0.723376	0.638904	0.613739	0.653679	0.75489	0.652973	0.753738	0.724827	0.858778	0.464964	0.745934	0.718321	0.484398	0.990703	0.730205	0.553642	0.873274	0.564671	0.63635	0.628613	0.776011	0.588084	0.572194	0.677585	0.693603	0.796731	0.849448	0.749898
TCGA-G2-A3IE-01A-11R-A20F-07	0.689756	0.680133	0.623381	0.562999	0.636169	0.612147	0.631154	0.684532	0.755811	0.848876	0.517705	0.598608	0.754608	0.497533	0.967057	0.73408	0.591437	0.838124	0.582878	0.611666	0.650982	0.847392	0.577719	0.520982	0.666026	0.691687	0.787297	0.72269	0.780444
TCGA-ZF-A9R0-01A-11R-A38B-07	0.609346	0.789741	0.674676	0.636731	0.662754	0.726411	0.664199	0.74356	0.707014	0.879698	0.674675	0.7549	0.760222	0.404909	0.992597	0.745017	0.519382	0.870075	0.661895	0.667468	0.680137	0.836191	0.663889	0.582873	0.667533	0.724706	0.793704	0.758499	0.765526
TCGA-FD-A43S-01A-21R-A23W-07	0.728957	0.796401	0.737298	0.824921	0.725398	0.890606	0.759759	0.927575	0.858839	0.940283	0.703753	0.837459	0.799845	0.880078	0.983368	0.782884	0.662536	0.890286	0.806959	0.753991	0.798364	0.95525	0.794645	0.701112	0.697021	0.855218	0.823864	0.830132	0.82989
TCGA-XF-A8HG-01A-11R-A36F-07	0.611722	0.670517	0.601847	0.469833	0.584705	0.615205	0.585369	0.587226	0.564779	0.817402	0.343509	0.539072	0.754651	0.555731	0.913822	0.700149	0.570219	0.781642	0.479558	0.5772	0.51254	0.767269	0.269907	0.34921	0.611642	0.6136	0.762661	0.638086	0.83208
TCGA-K4-A83P-01A-11R-A352-07	0.766201	0.824845	0.772276	0.868487	0.734709	0.885357	0.778443	0.897505	0.76595	0.94701	0.674442	0.850881	0.819194	0.875372	0.986588	0.823547	0.607814	0.899684	0.809058	0.768918	0.809177	0.970667	0.849003	0.731829	0.695279	0.873797	0.844268	0.786515	0.841486
TCGA-GD-A2C5-01A-12R-A180-07	0.684916	0.752871	0.642673	0.609727	0.659534	0.57441	0.632419	0.693738	0.728274	0.857614	0.68131	0.611699	0.774487	0.69197	0.985451	0.737355	0.450212	0.872552	0.58384	0.637639	0.60485	0.80236	0.525949	0.462771	0.654447	0.694207	0.78974	0.854027	0.812716
TCGA-XF-AAMX-01A-11R-A42T-07	0.574389	0.69971	0.680122	0.612687	0.620463	0.617396	0.652653	0.692534	0.638684	0.859201	0.250546	0.657884	0.769015	0.535794	0.962055	0.700799	0.180925	0.835566	0.61993	0.607392	0.645139	0.827739	0.604148	0.565391	0.642763	0.688935	0.778396	0.730052	0.756559
TCGA-DK-A1AE-01A-11R-A13Y-07	0.616047	0.761734	0.644485	0.597521	0.630211	0.70467	0.678955	0.888053	0.617379	0.852226	0.741123	0.757367	0.734535	0.367381	0.991582	0.698089	0.632659	0.838744	0.597897	0.673698	0.684224	0.801823	0.64368	0.663344	0.608034	0.690147	0.80819	0.783492	0.727886
TCGA-FJ-A3ZE-01A-11R-A23N-07	0.666802	0.561427	0.628465	0.481688	0.566157	0.639592	0.560814	0.634826	0.334046	0.773777	0.166616	0.573054	0.691886	0.456462	0.949205	0.669923	0.394153	0.787526	0.462621	0.516905	0.517731	0.666541	0.437941	0.346872	0.595399	0.573724	0.750222	0.785257	0.673967
TCGA-DK-A2I1-01A-11R-A180-07	0.782955	0.783125	0.698334	0.713617	0.693365	0.742676	0.716626	0.832369	0.8334	0.922839	0.634844	0.798312	0.799017	0.801216	0.987043	0.765005	0.467227	0.882034	0.654695	0.72107	0.716709	0.908544	0.725743	0.65298	0.706936	0.778261	0.823537	0.807215	0.827134
TCGA-DK-A6B0-01A-11R-A31N-07	0.592038	0.7193	0.604453	0.536903	0.621511	0.610762	0.607277	0.718895	0.732846	0.851762	0.666213	0.601327	0.747815	0.563551	0.971905	0.678837	0.606002	0.848988	0.571706	0.550414	0.566067	0.83832	0.464825	0.491576	0.510271	0.641524	0.770082	0.814366	0.750086
TCGA-FD-A5BR-01A-11R-A26T-07	0.725848	0.766074	0.716286	0.773169	0.709804	0.690452	0.720058	0.779662	0.82481	0.906311	0.708718	0.751215	0.779167	0.798255	0.985264	0.766212	0.46875	0.889145	0.72843	0.691608	0.751158	0.910342	0.759026	0.633332	0.662043	0.794155	0.822911	0.791189	0.813399
TCGA-E7-A7PW-01A-11R-A352-07	0.672061	0.705745	0.543546	0.50071	0.61625	0.735236	0.588844	0.73126	0.631817	0.848028	0.510595	0.679445	0.674526	0.365113	0.972032	0.69763	0.179966	0.838739	0.586761	0.561468	0.545019	0.725709	0.529913	0.460047	0.629341	0.633036	0.763363	0.791773	0.744398
TCGA-LT-A8JT-01A-11R-A36F-07	0.605943	0.715515	0.621744	0.656255	0.656254	0.727176	0.645477	0.737204	0.77027	0.879616	0.6366	0.738442	0.741775	0.660776	0.9869	0.732514	0.618799	0.862284	0.613161	0.648046	0.657581	0.885687	0.670019	0.569021	0.685301	0.722988	0.797833	0.740906	0.750226
TCGA-FJ-A3Z9-01A-11R-A26T-07	0.561973	0.691866	0.614672	0.539028	0.603494	0.498151	0.588239	0.670146	0.555291	0.773236	0.579847	0.573875	0.694888	0.440784	0.966114	0.73111	0.520017	0.834074	0.553141	0.555703	0.55375	0.665797	0.468241	0.432342	0.669904	0.622014	0.773866	0.766654	0.803096
TCGA-DK-A1AC-01A-11R-A13Y-07	0.764374	0.861201	0.742628	0.66837	0.686857	0.883559	0.752579	0.903987	0.723111	0.885781	0.569825	0.817312	0.76797	0.304718	0.98857	0.765004	0.530832	0.859785	0.660488	0.773374	0.731018	0.91214	0.726267	0.718763	0.635291	0.78182	0.821309	0.747811	0.732476
TCGA-C4-A0F1-01A-11R-A034-07	0.711902	0.765685	0.69253	0.587331	0.69032	0.710519	0.692591	0.833915	0.749333	0.886228	0.700685	0.767706	0.816583	0.667376	0.995783	0.755845	0.665383	0.892133	0.666914	0.672618	0.695451	0.815607	0.655998	0.68821	0.690445	0.714557	0.820812	0.844472	0.719789
TCGA-G2-A2ES-01A-11R-A180-07	0.802519	0.842443	0.740132	0.594982	0.712089	0.790043	0.731005	0.859783	0.831109	0.918908	0.50572	0.793488	0.817012	0.528155	0.997584	0.746205	0.536739	0.906294	0.702299	0.720487	0.745879	0.878227	0.638658	0.711912	0.69751	0.746815	0.835912	0.906343	0.719935
TCGA-XF-AAN4-01A-11R-A42T-07	0.800688	0.918208	0.736084	0.737525	0.722986	0.817715	0.759998	0.92622	0.903707	0.922985	0.594459	0.837288	0.81317	0.930681	0.994481	0.820717	0.644458	0.915034	0.695754	0.787456	0.756927	0.957751	0.715632	0.739291	0.692441	0.825188	0.841264	0.878987	0.854796
TCGA-4Z-AA83-01A-11R-A39I-07	0.72937	0.804465	0.681702	0.566326	0.692662	0.665714	0.684212	0.798668	0.817425	0.920871	0.731973	0.676858	0.790304	0.600167	0.991191	0.730713	0.596178	0.901056	0.614371	0.670051	0.688416	0.840862	0.622829	0.616462	0.713495	0.709145	0.824537	0.810802	0.733627
TCGA-BT-A20V-01A-11R-A14Y-07	0.827617	0.921791	0.708115	0.585551	0.675881	0.773076	0.70832	0.872098	0.66239	0.869701	0.685774	0.803142	0.779502	0.345038	0.996568	0.71791	0.634947	0.87959	0.692259	0.701294	0.692892	0.925119	0.617325	0.586027	0.65632	0.713151	0.82365	0.810413	0.712874
TCGA-XF-A8HD-01A-11R-A36F-07	0.781605	0.912848	0.727494	0.636012	0.696762	0.926751	0.734002	0.95624	0.879184	0.970136	0.404464	0.849463	0.764598	0.41857	0.99969	0.736218	0.653916	0.910564	0.68171	0.776533	0.737548	0.848901	0.727523	0.749059	0.723993	0.786542	0.8244	0.878643	0.679815
TCGA-GV-A3JX-01A-11R-A20F-07	0.813849	0.812868	0.6638	0.633327	0.690323	0.801968	0.702258	0.889889	0.712154	0.923351	0.62473	0.801884	0.791666	0.405519	0.998307	0.769269	0.633024	0.903367	0.655057	0.711818	0.690511	0.896537	0.664062	0.648271	0.66427	0.740371	0.82013	0.867648	0.715758
TCGA-H4-A2HQ-01A-11R-A180-07	0.665547	0.743652	0.613929	0.572678	0.610549	0.653583	0.613093	0.674839	0.686749	0.83821	0.410156	0.67351	0.722637	0.480602	0.992073	0.688713	0.475598	0.869156	0.563755	0.598412	0.604317	0.806907	0.499464	0.526165	0.601503	0.670741	0.790048	0.875427	0.643335
TCGA-XF-A9SP-01A-11R-A39I-07	0.601896	0.775538	0.697462	0.690579	0.691269	0.753712	0.697581	0.81448	0.824768	0.916638	0.585744	0.751424	0.781678	0.80316	0.983934	0.763081	0.50733	0.887959	0.697706	0.674009	0.685048	0.884406	0.607214	0.619228	0.674676	0.762343	0.804801	0.829381	0.825446
TCGA-DK-A3IK-01A-32R-A21D-07	0.687369	0.696806	0.652205	0.672157	0.649961	0.660134	0.636954	0.723343	0.715756	0.871816	0.555208	0.728795	0.730642	0.703142	0.976951	0.715752	0.454204	0.861494	0.61935	0.587639	0.618375	0.795024	0.623915	0.558272	0.585641	0.706415	0.793313	0.735591	0.792474
TCGA-4Z-AA7N-01A-11R-A39I-07	0.814509	0.825105	0.777775	0.905161	0.727118	0.895297	0.797278	0.869731	0.817365	0.957745	0.767296	0.860327	0.824034	0.742811	0.99149	0.798709	0.606643	0.894208	0.802863	0.791435	0.849319	0.974532	0.882959	0.746561	0.730061	0.895822	0.852922	0.796036	0.827974
TCGA-HQ-A2OE-01A-11R-A206-07	0.630966	0.732813	0.638791	0.591334	0.653657	0.710064	0.657263	0.727913	0.736435	0.833513	0.705221	0.689974	0.745036	0.435308	0.95902	0.7289	0.6547	0.874195	0.630089	0.647757	0.625592	0.79645	0.583005	0.58585	0.626911	0.697122	0.806393	0.771748	0.753248
TCGA-UY-A8OC-01A-11R-A36F-07	0.689653	0.803839	0.707134	0.652388	0.681705	0.669641	0.667815	0.742066	0.772188	0.877426	0.788822	0.67544	0.831744	0.633121	0.973854	0.735199	0.59981	0.861332	0.626587	0.641491	0.667553	0.808787	0.595081	0.609879	0.700163	0.715466	0.813208	0.794398	0.776023
TCGA-GV-A3JV-01A-11R-A220-07	0.720452	0.790391	0.737301	0.693817	0.684461	0.834352	0.718499	0.835998	0.769043	0.909235	0.708359	0.807457	0.755364	0.727275	0.992212	0.743691	0.578304	0.878864	0.651682	0.69929	0.718423	0.909557	0.723726	0.675006	0.684854	0.771615	0.826672	0.759627	0.800974
TCGA-XF-A9T8-01A-11R-A39I-07	0.776116	0.895528	0.72584	0.635874	0.719404	0.923755	0.765548	0.954128	0.777718	0.93748	0.708836	0.868267	0.874216	0.686585	0.998004	0.824605	0.711299	0.901157	0.728534	0.809652	0.767669	0.95771	0.741683	0.752175	0.739355	0.801327	0.838385	0.844746	0.746251
TCGA-KQ-A41S-01A-12R-A33J-07	0.6218	0.757473	0.665778	0.547684	0.665813	0.718455	0.647577	0.767157	0.672574	0.899353	0.554904	0.688051	0.752387	0.696562	0.97642	0.728343	0.505749	0.848421	0.613775	0.614119	0.621975	0.857333	0.616437	0.551947	0.589598	0.701346	0.791023	0.778349	0.818254
TCGA-CU-A3YL-01A-11R-A22U-07	0.651806	0.742373	0.633221	0.589158	0.640833	0.765987	0.635291	0.772443	0.725424	0.832365	0.611981	0.720694	0.697591	0.601807	0.976746	0.675916	0.500475	0.844207	0.587976	0.612508	0.630741	0.828751	0.562699	0.569242	0.633157	0.691911	0.793315	0.779505	0.752873
TCGA-E7-A7XN-01A-11R-A352-07	0.824215	0.886346	0.765485	0.633903	0.718858	0.963083	0.780145	0.978435	0.834745	0.954659	0.62217	0.890002	0.823136	0.625215	0.999966	0.782138	0.717129	0.927058	0.705142	0.827481	0.784569	0.910425	0.777548	0.832263	0.740732	0.818396	0.850817	0.93152	0.697487
TCGA-DK-A2HX-01A-12R-A18C-07	0.618849	0.771918	0.72768	0.653161	0.68514	0.70279	0.689798	0.740586	0.85299	0.869904	0.565707	0.697179	0.799357	0.786142	0.988815	0.726985	0.513252	0.889747	0.662202	0.665159	0.670085	0.876945	0.543767	0.56919	0.67842	0.730545	0.81401	0.838478	0.82076
TCGA-CF-A8HY-01A-11R-A36F-07	0.60898	0.709641	0.642791	0.5364	0.630428	0.644283	0.615613	0.691758	0.744427	0.845808	0.731038	0.63726	0.717542	0.66117	0.961813	0.693839	0.617495	0.836609	0.553659	0.553327	0.587949	0.829123	0.498664	0.542963	0.652752	0.660139	0.780452	0.711037	0.659694
TCGA-4Z-AA7W-01A-11R-A39I-07	0.793384	0.893931	0.748233	0.719815	0.717318	0.953721	0.80187	0.986066	0.903562	0.953883	0.763692	0.908763	0.841461	0.617071	0.998561	0.760655	0.666186	0.913365	0.805431	0.851052	0.807005	0.937684	0.809303	0.814634	0.765131	0.844971	0.832008	0.904296	0.730401
TCGA-FD-A43U-01A-11R-A23W-07	0.820396	0.838173	0.71132	0.686956	0.711324	0.8433	0.746132	0.928825	0.871115	0.937787	0.688954	0.821216	0.886484	0.689782	0.985189	0.773292	0.620928	0.890467	0.766064	0.750352	0.783441	0.966782	0.707451	0.702101	0.711176	0.82225	0.821618	0.809289	0.817193
TCGA-BL-A0C8-01A-11R-A277-07	0.591631	0.688664	0.568917	0.530803	0.599668	0.387772	0.56708	0.600912	0.614494	0.788546	0.201392	0.53917	0.717146	0.511947	0.971148	0.733735	0.478419	0.835233	0.499354	0.564002	0.459211	0.835137	0.23591	0.424527	0.631929	0.631642	0.760797	0.845361	0.814554
TCGA-BT-A0S7-01A-11R-A10U-07	0.640587	0.68111	0.678919	0.680508	0.648141	0.717463	0.671729	0.735378	0.7221	0.880163	0.661583	0.706786	0.789123	0.657695	0.969452	0.707892	0.557784	0.834271	0.649397	0.651465	0.668731	0.84018	0.633126	0.528633	0.647586	0.722118	0.803686	0.704141	0.810142
TCGA-ZF-A9R3-01A-11R-A38B-07	0.675436	0.789272	0.702019	0.639653	0.670195	0.674497	0.689734	0.680663	0.717205	0.892807	0.806187	0.66597	0.750546	0.512686	0.98975	0.736761	0.555983	0.892333	0.659305	0.686022	0.686868	0.820216	0.503653	0.591361	0.646804	0.715033	0.820329	0.903941	0.737735
TCGA-4Z-AA89-01A-11R-A39I-07	0.590493	0.761082	0.637301	0.567482	0.623937	0.732012	0.62707	0.710485	0.632222	0.882308	0.616247	0.697416	0.723251	0.53513	0.992298	0.683119	0.672973	0.871301	0.628128	0.63085	0.599065	0.793742	0.560052	0.497955	0.66911	0.670863	0.784201	0.790922	0.692697
TCGA-GU-A42P-01A-11R-A23W-07	0.621632	0.670463	0.525037	0.512331	0.60315	0.496952	0.561443	0.479654	0.616428	0.784213	0.461206	0.595465	0.689649	0.529346	0.966527	0.674029	0.502024	0.81211	0.513271	0.524747	0.527517	0.754146	0.409479	0.440392	0.603787	0.601988	0.770808	0.762266	0.7945
TCGA-FD-A3NA-01A-11R-A21D-07	0.665383	0.810875	0.702061	0.598782	0.710809	0.813747	0.706177	0.860818	0.839721	0.92216	0.606969	0.787478	0.798986	0.668415	0.993687	0.743438	0.620625	0.906768	0.673154	0.697258	0.701883	0.867439	0.66238	0.683722	0.68243	0.742834	0.830554	0.833037	0.762945
TCGA-BT-A20N-01A-11R-A14Y-07	0.683014	0.678308	0.644186	0.544968	0.639079	0.669703	0.634353	0.729992	0.6721	0.825944	0.480347	0.677867	0.784847	0.376442	0.977036	0.713409	0.613888	0.842822	0.514451	0.628904	0.622275	0.736806	0.581629	0.599136	0.581269	0.660385	0.805975	0.703054	0.761074
TCGA-XF-A8HC-01A-11R-A36F-07	0.642768	0.662617	0.605035	0.482365	0.600987	0.579886	0.538909	0.487744	0.574866	0.803144	0.20799	0.541388	0.598926	0.567723	0.975604	0.70003	0.526689	0.801245	0.494706	0.44583	0.527822	0.695701	0.334816	0.374938	0.519683	0.588539	0.763312	0.788497	0.719903
TCGA-ZF-AA4W-01A-12R-A38B-07	0.634261	0.760233	0.672787	0.581202	0.674003	0.69816	0.662856	0.86076	0.544612	0.843547	0.529472	0.777877	0.789114	0.212628	0.996012	0.729902	0.586021	0.889406	0.589949	0.609714	0.654781	0.712875	0.55702	0.688531	0.571658	0.687321	0.812505	0.896951	0.757444
TCGA-LC-A66R-01A-41R-A30C-07	0.850542	0.883943	0.70068	0.743024	0.723383	0.895628	0.748229	0.943111	0.822228	0.940601	0.559604	0.859038	0.820872	0.670458	0.998651	0.783265	0.656891	0.907092	0.691438	0.758537	0.755624	0.900794	0.772233	0.757599	0.712675	0.807639	0.851934	0.875658	0.798485
TCGA-E7-A8O7-01A-11R-A36F-07	0.751364	0.809009	0.67518	0.683409	0.686521	0.725316	0.684539	0.770012	0.784987	0.899379	0.807672	0.721761	0.768541	0.645852	0.991088	0.753148	0.745047	0.890916	0.658072	0.667512	0.679247	0.85477	0.639184	0.625817	0.638179	0.736176	0.826432	0.830755	0.759138
TCGA-CF-A9FL-01A-11R-A38B-07	0.621003	0.730521	0.621483	0.632903	0.645652	0.710746	0.630665	0.751463	0.716204	0.855787	0.593444	0.647334	0.79709	0.628992	0.966906	0.725839	0.552859	0.85866	0.597613	0.605272	0.627723	0.810957	0.615143	0.553275	0.655939	0.708026	0.800831	0.773431	0.776621
TCGA-CF-A9FM-01A-11R-A38B-07	0.631999	0.781566	0.659388	0.573591	0.680401	0.689976	0.670834	0.767079	0.771294	0.87126	0.757113	0.676179	0.74679	0.563213	0.980892	0.757938	0.604082	0.877555	0.608598	0.632683	0.677573	0.880831	0.553468	0.619064	0.645034	0.706748	0.81402	0.815655	0.771396
TCGA-ZF-A9RD-01A-11R-A42T-07	0.816954	0.879704	0.745471	0.777854	0.747179	0.872977	0.766326	0.94383	0.828575	0.947679	0.657972	0.871956	0.818783	0.815676	0.996617	0.781686	0.725443	0.904263	0.782057	0.790503	0.779182	0.924767	0.793451	0.788168	0.726769	0.8259	0.851088	0.851994	0.770998
TCGA-G2-AA3D-01A-11R-A39I-07	0.630085	0.713336	0.645626	0.674288	0.639498	0.640129	0.629502	0.632994	0.739096	0.834783	0.60485	0.651356	0.718198	0.566792	0.986483	0.688403	0.524378	0.866337	0.659041	0.600014	0.611566	0.767124	0.610461	0.508317	0.564993	0.689555	0.786466	0.85135	0.765369
TCGA-DK-A2I2-01A-11R-A180-07	0.770643	0.843	0.742308	0.634132	0.721605	0.767558	0.731727	0.812722	0.82435	0.931173	0.929737	0.781556	0.864014	0.672884	0.992635	0.780553	0.576357	0.885956	0.658247	0.720712	0.729338	0.945537	0.665881	0.707303	0.68142	0.76519	0.838834	0.799039	0.775475
TCGA-FD-A62S-01A-11R-A30C-07	0.682652	0.820088	0.74011	0.712424	0.71252	0.749434	0.736258	0.789599	0.815358	0.936132	0.876442	0.776994	0.850736	0.76209	0.993261	0.776376	0.439998	0.90528	0.754576	0.731485	0.755898	0.95928	0.712178	0.675827	0.59781	0.798271	0.846157	0.865603	0.781494
TCGA-MV-A51V-01A-11R-A26T-07	0.6355	0.707774	0.613052	0.579278	0.66362	0.597866	0.594517	0.627017	0.707888	0.839694	0.365807	0.647114	0.696941	0.652629	0.973977	0.718711	0.626674	0.854239	0.451011	0.51121	0.536149	0.770307	0.588991	0.543536	0.61791	0.63713	0.782889	0.737182	0.782527
TCGA-E5-A2PC-01A-11R-A206-07	0.713851	0.786006	0.65981	0.562922	0.64105	0.789382	0.680228	0.855357	0.670884	0.909916	0.699735	0.782059	0.758603	0.523224	0.99828	0.736911	0.608058	0.883549	0.656668	0.692776	0.682086	0.836873	0.689516	0.669973	0.696371	0.718876	0.809417	0.803837	0.638011
TCGA-DK-A3X2-01A-11R-A22U-07	0.636082	0.69316	0.605428	0.502719	0.604668	0.640046	0.600997	0.602388	0.727035	0.77492	0.348839	0.589354	0.788637	0.454477	0.94653	0.650766	0.47135	0.846425	0.530612	0.600839	0.564191	0.798434	0.53293	0.535943	0.631279	0.619169	0.780742	0.783338	0.703334
TCGA-GD-A76B-01A-11R-A32O-07	0.814446	0.812188	0.698867	0.708199	0.70917	0.83429	0.721022	0.858151	0.855023	0.955249	0.702759	0.84869	0.77626	0.451105	0.999091	0.787358	0.594061	0.875958	0.732682	0.728639	0.757371	0.923734	0.752398	0.730462	0.732715	0.797236	0.837132	0.809374	0.797119
TCGA-GC-A6I1-01A-12R-A31N-07	0.858483	0.87366	0.753488	0.726782	0.735581	0.921791	0.775569	0.963728	0.844747	0.957577	0.545667	0.876812	0.897672	0.577954	0.997943	0.777838	0.647017	0.902478	0.781245	0.803239	0.801695	0.951489	0.688329	0.812196	0.713687	0.838627	0.848619	0.893845	0.714937
TCGA-BL-A13J-01B-04R-A277-07	0.548699	0.649789	0.509723	0.496836	0.56161	0.640067	0.54838	0.593872	0.50971	0.781712	0.362406	0.604728	0.704311	0.400004	0.942192	0.715681	0.431358	0.801901	0.489545	0.585458	0.533718	0.746334	0.477336	0.442062	0.585073	0.635116	0.753061	0.701075	0.779423
TCGA-XF-A9SK-01A-11R-A42T-07	0.682809	0.804777	0.710929	0.640103	0.686982	0.739224	0.725721	0.786857	0.725276	0.930361	0.71234	0.780211	0.818297	0.704783	0.991739	0.736642	0.506094	0.906843	0.700165	0.731972	0.713948	0.934935	0.690737	0.654754	0.680558	0.761924	0.829755	0.86393	0.722371
TCGA-DK-A1AD-01A-11R-A13Y-07	0.753973	0.754718	0.611047	0.642343	0.653702	0.771836	0.656645	0.787035	0.710278	0.880196	0.669606	0.766134	0.755077	0.67889	0.990991	0.734881	0.522078	0.874456	0.674656	0.671495	0.657953	0.832637	0.652714	0.564695	0.668834	0.724486	0.807619	0.81182	0.826428
TCGA-K4-A5RI-01A-11R-A28M-07	0.607631	0.772814	0.64101	0.54834	0.652712	0.670819	0.675707	0.899027	0.682763	0.873418	0.793214	0.678534	0.791612	0.746897	0.971716	0.738588	0.724991	0.869323	0.639622	0.653715	0.655458	0.845677	0.55462	0.590745	0.653575	0.70423	0.816544	0.766497	0.736411
TCGA-FD-A3SQ-01A-21R-A22U-07	0.669114	0.795917	0.712969	0.698136	0.695832	0.702521	0.698332	0.757448	0.710738	0.92424	0.695712	0.727462	0.841671	0.759564	0.990754	0.724882	0.640008	0.907416	0.698522	0.69904	0.690378	0.884447	0.667434	0.611735	0.651485	0.757688	0.830656	0.89777	0.791243
TCGA-GV-A3QF-01A-31R-A22U-07	0.595129	0.669275	0.568073	0.56997	0.613713	0.412406	0.559922	0.539808	0.547058	0.735573	0.485951	0.543326	0.711999	0.623627	0.956317	0.755602	0.454546	0.830544	0.579474	0.502741	0.529324	0.739762	0.44073	0.43684	0.595581	0.636446	0.763361	0.742584	0.770063
